# Supplementary material for: SLAM-seq reveals independent contributions of RNA processing and stability to gene expression in African trypanosomes
Source: Nucleic Acids Res. 2024 Dec 14;53(3):gkae1203. doi: 10.1093/nar/gkae1203 (PMC11797058; doi:10.1093/nar/gkae1203)
Supplement: gkae1203_Supplemental_Files [file gkae1203_supplemental_files.zip]

Archive with 3 entries (3 files):
- Luzak_supplementary_data.pdf
- Supplementary_Table_S1_24-11-18.docx
- Supplementary_Table_S2_v2.xlsx
