# Supplementary material for: SLAM-seq reveals independent contributions of RNA processing and stability to gene expression in African trypanosomes
Source: Nucleic Acids Res. 2024 Dec 14;53(3):gkae1203. doi: 10.1093/nar/gkae1203 (PMC11797058; doi:10.1093/nar/gkae1203)
Supplement: gkae1203_Supplemental_Files [file gkae1203_supplemental_files.zip › Supplementary_Table_S2_v2.xlsx]

## Sheet: Sheet1
Supplementary Table S2: SLAM-seq measurements
Tb427_Gene_ID	Tb927_Gene_ID	Transcript_length	CDS_length	Product Description	Tb927 Product Description	Processing (TPM/hour)	Processing (molecules/hour)	Half-life (minutes)	Total mRNA (TPM)	complex	localization
Tb427_100024500	n/a	1350	1350	Elongation factor Tu GTP binding domain/Elongation factor Tu domain 2/Elongation factor Tu C-terminal domain containing protein, putative	n/a	5.7163	0.190543	113.682	13.36
Tb427_060014200	n/a	2174	1350	Cathepsin propeptide inhibitor domain (I29)/Papain family cysteine protease/Protein of unknown function (DUF3586), putative	n/a	5.71655	0.190552	63.7343	8.3166
Tb427_100024700	n/a	1350	1350	Elongation factor Tu GTP binding domain/Elongation factor Tu domain 2/Elongation factor Tu C-terminal domain containing protein, putative	n/a	5.72545	0.190848	113.489	13.3578
Tb427_060013800	n/a	1350	1350	Cathepsin propeptide inhibitor domain (I29)/Papain family cysteine protease/Protein of unknown function (DUF3586), putative	n/a	8.82303	0.294101	64.099	13.0022
Tb427_010017600	Tb927.1.2360	1356	1356	Tubulin/FtsZ family, GTPase domain/Tubulin C-terminal domain containing protein, putative	alpha tubulin	9.54453	0.318151	86.5884	19.4069
Tb427_010017800	n/a	1356	1356	Tubulin/FtsZ family, GTPase domain/Tubulin C-terminal domain containing protein, putative	n/a	9.54453	0.318151	86.5884	19.4069
Tb427_010018000	n/a	1356	1356	Tubulin/FtsZ family, GTPase domain/Tubulin C-terminal domain containing protein, putative	n/a	9.54453	0.318151	86.5884	19.4069
Tb427_100024400	n/a	1670	1350	Elongation factor Tu GTP binding domain/Elongation factor Tu domain 2/Elongation factor Tu C-terminal domain containing protein, putative	n/a	11.2138	0.373792	86.6364	20.8948
Tb427_100024800	n/a	1350	1350	Elongation factor Tu GTP binding domain/Elongation factor Tu domain 2/Elongation factor Tu C-terminal domain containing protein, putative	n/a	12.003	0.400099	102.421	26.4231
Tb427_060014100	n/a	1350	1350	Cathepsin propeptide inhibitor domain (I29)/Papain family cysteine protease/Protein of unknown function (DUF3586), putative	n/a	16.4656	0.548853	64.8485	24.927
Tb427_060013000	Tb927.6.960	1604	1353	Cathepsin propeptide inhibitor domain (I29)/Papain family cysteine protease/Protein of unknown function (DUF3586), putative	cysteine peptidase, Clan CA, family C1, Cathepsin L-like	16.6896	0.55632	33.6497	14.4714
Tb427_080052600	n/a	4143	1377	Transmembrane amino acid transporter protein/Tryptophan/tyrosine permease family, putative	n/a	19.6287	0.654291	8.33173	4.25518
Tb427_060013900	n/a	1350	1350	Cathepsin propeptide inhibitor domain (I29)/Papain family cysteine protease/Protein of unknown function (DUF3586), putative	n/a	19.6805	0.656015	48.97	22.4271
Tb427_010013900	Tb927.1.1740	20523	20235	hypothetical protein, conserved	Microtubule-associated protein futsch, putative	19.8003	0.660011	22.8975	10.6313
Tb427_050029800	Tb927.5.2350	2568	1503	Glycosyltransferase (GlcNAc), putative	glycosyltransferase (GlcNAc), putative	22.0709	0.735695	57.9551	28.5472
Tb427_060011000	n/a	2557	375	hypothetical protein	n/a	22.1156	0.737187	14.1579	7.37359
Tb427_030043000	Tb927.3.4010	2933	594	hypothetical protein, conserved	hypothetical protein	23.3943	0.779809	11.6375	6.13917
Tb427_090073400	Tb927.9.12570	3035	1539	FGGY family of carbohydrate kinases, N-terminal domain/FGGY family of carbohydrate kinases, C-terminal domain containing protein, putative	glycerol kinase, glycosomal	24.6118	0.820392	27.0162	15.9094
Tb427_070040100	Tb927.7.3480	5669	783	hypothetical protein, conserved	hypothetical protein	25.7157	0.85719	13.8809	8.90212
Tb427_060005700:pseudogene	n/a	3089	1707	hypothetical protein, conserved	n/a	25.8495	0.861652	10.1714	6.90261
Tb427_080016200:pseudogene	n/a	739	27	hypothetical protein	n/a	26.7502	0.891674	98.8132	60.8336
Tb427_100077800	Tb927.10.7180	2819	2655	Cysteine-rich acidic integral membrane protein precursor, putative	cysteine-rich, acidic integral membrane protein precursor	26.9362	0.897873	13.9583	7.97323
Tb427_110040900	Tb927.11.3560	3605	660	hypothetical protein, conserved	hypothetical protein	27.0445	0.901484	13.3369	8.40697
Tb427_040023300	Tb927.4.2090	4731	516	hypothetical protein, conserved	hypothetical protein	27.1285	0.904285	12.7489	8.07124
Tb427_060013200	Tb927.6.970	1353	1353	Cathepsin propeptide inhibitor domain (I29)/Papain family cysteine protease/Protein of unknown function (DUF3586), putative	cysteine peptidase, Clan CA, family C1, Cathepsin L-like	27.3405	0.911348	51.1416	33.7534
Tb427_090073100	Tb927.9.12550	2891	1539	FGGY family of carbohydrate kinases, N-terminal domain/FGGY family of carbohydrate kinases, C-terminal domain containing protein, putative	glycerol kinase, glycosomal	28.6874	0.956247	27.0436	18.3434
Tb427_070006700	Tb927.7.310	2970	1029	Glutathione S-transferase, N-terminal domain containing protein, putative	Prostaglandin E synthase, putative	28.9971	0.966571	10.8449	7.32993
Tb427_090015000	Tb927.9.2520	28851	26445	hypothetical protein, conserved	microtubule-associated protein	29.2654	0.975513	23.0526	16.0141
Tb427_090037700	Tb927.9.6760	1981	879	hypothetical protein, conserved	hypothetical protein, conserved	29.5412	0.984706	20.904	14.7778
Tb427_070085100:pseudogene	n/a	2436	687	Retrotransposon hot spot protein, putative	n/a	30.6338	1.02113	11.0347	7.62855
Tb427_020014500	Tb927.2.3280	2050	1311	Invariant surface glycoprotein, putative	65 kDa invariant surface glycoprotein	31.0442	1.03481	23.0609	15.0299
Tb427_100091300	Tb927.10.8450	1584	1584	Sugar (and other) transporter/Major Facilitator Superfamily, putative	glucose transporter 1E	31.0923	1.03641	20.6423	16.8613
Tb427_090082600	Tb927.9.13820	314	279	Kinetoplastid membrane protein 11, putative	kinetoplastid membrane protein 11-3	31.5221	1.05074	69.3996	62.4404
Tb427_090082600	Tb927.9.13795	314	279	Kinetoplastid membrane protein 11, putative	kinetoplastid membrane protein 11-4	31.5221	1.05074	69.3996	62.4404
Tb427_060013600	Tb927.6.1010	1353	1353	Cathepsin propeptide inhibitor domain (I29)/Papain family cysteine protease/Protein of unknown function (DUF3586), putative	cysteine peptidase, Clan CA, family C1, Cathepsin L-like	31.7612	1.05871	62.9507	45.5401
Tb427_110172400	Tb927.11.15380	2615	492	hypothetical protein, conserved	hypothetical protein	31.8432	1.06144	10.3879	8.13068
Tb427_010019500	n/a	402	402	Core histone H2A/H2B/H3/H4/Histone-like transcription factor (CBF/NF-Y) and archaeal histone, putative	n/a	32.198	1.07327	59.5897	45.4918
Tb427_010019400	Tb927.1.2510	402	402	Core histone H2A/H2B/H3/H4/Histone-like transcription factor (CBF/NF-Y) and archaeal histone, putative	histone H3, putative	34.3116	1.14372	58.6394	47.4131
Tb427_100117900	Tb927.10.11080	10289	10176	hypothetical protein, conserved	paraflagellar rod protein	34.8282	1.16094	24.4575	20.4317
Tb427_110013100	Tb927.11.840	5375	2406	hypothetical protein, conserved	sodium/hydrogen exchanger, putative	35.1693	1.17231	1040.61	862.788
Tb427_110013100	Tb927.11.840	5375	2406	hypothetical protein, conserved	sodium/hydrogen exchanger, putative	35.1693	1.17231	1040.61	862.788
Tb427_100091600	Tb927.10.8480	1584	1584	Sugar (and other) transporter/Major Facilitator Superfamily, putative	glucose transporter, putative	35.5824	1.18608	19.9277	18.6009
Tb427_100091500	Tb927.10.8470	1584	1584	Sugar (and other) transporter/Major Facilitator Superfamily, putative	glucose transporter, putative	35.5851	1.18617	19.9579	18.6332
Tb427_100068600:pseudogene	n/a	3960	132	hypothetical protein, conserved	n/a	37.1113	1.23704	11.2743	10.5303
Tb427_110022600	n/a	392	231	hypothetical protein	n/a	37.3639	1.24546	55.2155	69.2058
Tb427_090086900:pseudogene	n/a	3273	1701	hypothetical protein, conserved	n/a	37.9001	1.26334	12.8473	11.8675
Tb427_020007100	n/a	4451	1611	Reverse transcriptase (RNA-dependent DNA polymerase)/RNase H, putative	n/a	38.7523	1.29174	6.38598	5.735
Tb427_060013700	Tb927.6.1020	1353	1353	Cathepsin propeptide inhibitor domain (I29)/Papain family cysteine protease/Protein of unknown function (DUF3586), putative	cysteine peptidase, Clan CA, family C1, Cathepsin L-like	39.5957	1.31986	60.7202	55.235
Tb427_100167100	Tb927.10.15750	14329	13452	hypothetical protein, conserved	Tripartite attachment complex protein 197	39.7211	1.32404	31.3291	25.5051
Tb427_060008700:pseudogene	n/a	1596	87	hypothetical protein, conserved	n/a	40.9132	1.36377	11.5964	11.681
Tb427_110173100	Tb927.11.15450	9893	9474	hypothetical protein, conserved	Basal body protein	41.232	1.3744	13.4193	12.3123
Tb427_060008300	Tb927.6.510	356	345	GPEET procyclin	GPEET procyclin	42.2692	1.40897	53.7937	48.7089
Tb427_070017900:pseudogene	n/a	2899	15	hypothetical protein	n/a	42.4245	1.41415	7.98244	8.43884
Tb427_060014000	n/a	1350	1350	Cathepsin propeptide inhibitor domain (I29)/Papain family cysteine protease/Protein of unknown function (DUF3586), putative	n/a	42.4886	1.41629	74.1892	69.2621
Tb427_100028500	Tb927.10.2420	2038	447	hypothetical protein, conserved	hypothetical protein	42.8894	1.42965	9.03242	8.92533
Tb427_100109500	Tb927.10.10280	11681	9510	hypothetical protein, conserved	Microtubule-associated repetitive protein 2	42.9451	1.4315	37.0509	36.1562
Tb427_060016700:pseudogene	n/a	1694	225	hypothetical protein, conserved	n/a	42.9679	1.43226	11.223	11.6021
Tb427_080049800	Tb927.8.4490	1275	1266	hypothetical protein, conserved	hypothetical protein	44.2814	1.47605	13.2702	13.8462
Tb427_110136100	Tb927.11.11960	1789	966	hypothetical protein, conserved	hypothetical protein, conserved	45.7039	1.52346	12.5817	13.1677
Tb427_040014000:pseudogene	n/a	2726	984	ESAG protein, putative	n/a	46.9565	1.56522	8.21429	9.14711
Tb427_070063900	Tb927.7.5800	1114	663	hypothetical protein, conserved	hypothetical protein	48.8963	1.62988	16.9034	19.4512
Tb427_030032700:pseudogene	n/a	985	291	hypothetical protein	n/a	49.1151	1.63717	13.7448	17.4729
Tb427_110144800	n/a	1014	1014	Ribonucleotide reductase, small chain, putative	n/a	49.2691	1.6423	19.3481	19.9717
Tb427_110130300:pseudogene	n/a	3682	669	hypothetical protein, conserved	n/a	50.3137	1.67712	10.255	11.493
Tb427_070022900	n/a	1378	1008	hypothetical protein, conserved	n/a	50.5554	1.68518	9.36976	11.7612
Tb427_110092500	Tb927.11.8480	2226	1716	impB/mucB/samB family/IMS family HHH motif/impB/mucB/samB family C-terminal domain containing protein, putative	DNA polymerase kappa, putative	51.2294	1.70765	11.5349	14.1483
Tb427_100096500	Tb927.10.8950	2099	381	hypothetical protein, conserved	kinetoplast-associated protein 4 isoform 1	51.7429	1.72476	96.05	128.819
Tb427_040040400:pseudogene	n/a	5519	3525	Periplasmic binding protein/Adenylate and Guanylate cyclase catalytic domain containing protein, putative	n/a	52.3605	1.74535	12.0028	15.6111
Tb427_100113200	Tb927.10.10630	816	783	TT viral ORF2, putative	hypothetical protein, conserved	52.6062	1.75354	21.5738	25.6181
Tb427_110084500:pseudogene	n/a	2830	84	Leishmanolysin, putative	n/a	52.9873	1.76624	7.85839	10.0223
Tb427_050037800	Tb927.5.3130	4753	1101	hypothetical protein, conserved	hypothetical protein	53.1945	1.77315	9.77227	12.0364
Tb427_030029800	Tb927.3.2920	1851	1008	hypothetical protein, conserved	hypothetical protein, conserved	53.8755	1.79585	10.5584	13.2006
Tb427_110145700	n/a	8642	7737	hypothetical protein, conserved	n/a	53.9763	1.79921	25.0622	30.455
Tb427_100107200	Tb927.10.10040	1173	444	hypothetical protein, conserved	hypothetical protein	54.069	1.8023	15.1398	23.0902
Tb427_040016300	Tb927.4.1400	1505	1383	Holliday junction DNA helicase RuvB P-loop domain/ATPase family associated with various cellular activities (AAA), putative	vacuolar transport protein 4A, putative	54.2789	1.8093	16.5723	20.5727
Tb427_040041600	Tb927.4.3870	3964	3699	Periplasmic binding protein/Adenylate and Guanylate cyclase catalytic domain containing protein, putative	receptor-type adenylate cyclase GRESAG 4, putative	54.4115	1.81372	9.84509	12.743
Tb427_070021900	n/a	811	729	Ribosomal L30 N-terminal domain/Ribosomal protein L30p/L7e, putative	n/a	54.811	1.82703	80.0931	105.724	60S ribosome	cytosol
Tb427_010017400	n/a	1356	1356	Tubulin/FtsZ family, GTPase domain/Tubulin C-terminal domain containing protein, putative	n/a	54.8714	1.82905	67.8176	95.298
Tb427_090090700	Tb927.9.15540	1392	873	Glutamic acid/alanine-rich protein of Trypanosoma, putative	BARP protein	54.9511	1.8317	10.8599	14.2138
Tb427_090090700	Tb927.9.15550	1392	873	Glutamic acid/alanine-rich protein of Trypanosoma, putative	BARP protein	54.9511	1.8317	10.8599	14.2138
Tb427_070017000	Tb927.7.1280	2169	702	hypothetical protein, conserved	hypothetical protein, conserved	55.4854	1.84951	7.65532	10.0094
Tb427_060013300	n/a	1350	1350	Cathepsin propeptide inhibitor domain (I29)/Papain family cysteine protease/Protein of unknown function (DUF3586), putative	n/a	55.5623	1.85208	25.7501	35.9396
Tb427_020007500	n/a	4088	1335	Trypanosomal VSG domain containing protein, putative	n/a	55.594	1.85313	15.5391	20.0528
Tb427_080081300	Tb927.8.7550	3677	1536	hypothetical protein, conserved	hypothetical protein	55.6941	1.85647	10.5809	14.906
Tb427_100091700	Tb927.10.8490	2313	1584	Sugar (and other) transporter/Major Facilitator Superfamily, putative	glucose transporter, putative	55.7253	1.85751	16.8944	22.7597
Tb427_100135100	Tb927.10.12780	3564	861	hypothetical protein, conserved	Zinc finger CCCH domain-containing protein 37	55.9724	1.86575	8.62593	10.8914
Tb427_050015200	Tb927.5.1050	3375	813	hypothetical protein, conserved	hypothetical protein	55.9944	1.86648	10.461	14.2264
Tb427_100028300	Tb927.10.2400	821	462	hypothetical protein, conserved	hypothetical protein	56.8906	1.89635	21.175	28.9505
Tb427_090011600	Tb927.9.2020	1224	249	Ribosomal L38e protein family, putative	60S ribosomal protein L38, putative	57.0275	1.90092	48.8985	81.5163	60S ribosome	cytosol
Tb427_070067000	n/a	1062	216	hypothetical protein	n/a	57.0436	1.90145	23.8432	33.0274
Tb427_070084900:pseudogene	n/a	1995	837	RNA polymerase Rpb2, domain 4/RNA polymerase Rpb2, domain 6, putative	n/a	57.8035	1.92678	11.8116	16.8611
Tb427_100023700:pseudogene	n/a	2996	1416	Hexokinase, putative	n/a	58.6953	1.95651	74.0086	114.718
Tb427_070073800:pseudogene	n/a	2895	552	hypothetical protein, conserved	n/a	58.9501	1.965	8.58022	12.2401
Tb427_110144600	Tb927.11.12790	1014	1014	Ribonucleotide reductase, small chain, putative	ribonucleoside-diphosphate reductase small chain	58.9925	1.96642	20.7702	25.951
Tb427_040045900	Tb927.4.4280	993	993	hypothetical protein, conserved	hypothetical protein, conserved	59.2903	1.97634	13.4018	18.2312
Tb427_110144700	n/a	1014	1014	Ribonucleotide reductase, small chain, putative	n/a	59.477	1.98257	20.8371	26.236
Tb427_070072900	Tb927.7.6690	4820	1467	hypothetical protein, conserved	Trypanosoma specific protein, unknown function	59.8354	1.99451	21.3056	31.9965
Tb427_010016300	Tb927.1.2160	3189	393	Domain of unknown function (DUF1935), putative	Small kinetoplastid calpain-related protein 1-5	59.9567	1.99856	7.92311	11.406
Tb427_010032900	Tb927.1.4970	2358	348	hypothetical protein, conserved	hypothetical protein	60.2929	2.00976	11.6809	16.3292
Tb427_110041900	n/a	2145	1323	Nucleoside transporter, putative	n/a	60.4863	2.01621	9.11702	12.6989
Tb427_030046300	Tb927.3.4320	1901	1770	Paraflagellar rod protein, putative	Paraflagellar rod protein 1-4	60.7294	2.02431	31.3353	46.2872
Tb427_020015400	n/a	678	378	hypothetical protein, conserved	n/a	61.0164	2.03388	25.8671	33.5856
Tb427_040045400	n/a	1155	1155	hypothetical protein, conserved	n/a	61.1181	2.03727	13.0744	19.8102
Tb427_100167500	Tb927.10.15790	1192	438	CHCH domain containing protein, putative	cytochrome c oxidase assembly protein COX19, putative	61.2916	2.04305	12.732	17.7376
Tb427_040006300	Tb927.4.440	900	339	ESSS subunit of NADH:ubiquinone oxidoreductase (complex I), putative	NADH:ubiquinone oxidoreductase, ESSS subunit, putative	61.3026	2.04342	15.2725	20.9153	electron transport - complex I	electron transport chain
Tb427_110136500	Tb927.11.11980	2363	366	hypothetical protein, conserved	cytoskeleton-associated protein 15	61.3655	2.04552	47.2369	69.6641
Tb427_110027800	Tb927.11.2290	6899	6759	hypothetical protein, conserved	hypothetical protein, conserved	61.5544	2.05181	19.1774	24.5193
Tb427_030029900	Tb927.3.2930	2825	726	RNA recognition motif. (a.k.a. RRM, RBD, or RNP domain), putative	RNA-binding protein RBP6, putative	61.6179	2.05393	9.80513	14.3027
Tb427_100063400	Tb927.10.5930	2228	1473	Protein kinase domain/Protein tyrosine kinase/PH domain containing protein, putative	NEK family Serine/threonine-protein kinase, putative	61.7225	2.05742	9.40232	12.779
Tb427_040045500	Tb927.4.4260	993	993	hypothetical protein, conserved	hypothetical protein, conserved	62.314	2.07713	13.0416	18.599
Tb427_040042300	Tb927.4.3940	2676	2379	Domain of unknown function (DUF1935)/Calpain family cysteine protease, putative	Calpain-like protein 2	62.7955	2.09318	12.5046	19.0839
Tb427_070016500	Tb927.7.1250	1572	987	hypothetical protein, conserved	hypothetical protein, conserved	62.8066	2.09355	8.09996	11.6535
Tb427_070007100	Tb927.7.350	1611	720	hypothetical protein, conserved	hypothetical protein	62.9075	2.09692	14.5273	21.5962
Tb427_040011000	Tb927.4.910	1414	918	hypothetical protein, conserved	hypothetical protein, conserved	63.0314	2.10105	10.8403	14.7263
Tb427_040011000	Tb927.4.910	1414	918	hypothetical protein, conserved	hypothetical protein, conserved	63.0314	2.10105	10.8403	14.7263
Tb427_020032400	Tb927.2.6180	2186	960	non-haem dioxygenase in morphine synthesis N-terminal/2OG-Fe(II) oxygenase superfamily, putative	iron/ascorbate oxidoreductase family protein, putative	63.6548	2.12183	11.395	16.7873
Tb427_070052400	Tb927.7.4685	2896	252	hypothetical protein	unspecified product	63.8583	2.12861	10.2844	15.854
Tb427_020028500	n/a	1098	1098	IGP family C-type lectin domain containing protein, putative	n/a	64.0255	2.13418	20.9827	27.9759
Tb427_080033500	Tb927.8.2890	2806	1269	hypothetical protein, conserved	hypothetical protein, conserved	64.0659	2.13553	9.91506	13.8267
Tb427_100149300	Tb927.10.14110	764	360	hypothetical protein, conserved	13 kDa deflagellation-inducible protein, putative	64.0936	2.13645	14.3637	21.4692
Tb427_080072000	Tb927.8.6570	1795	675	hypothetical protein, conserved	hypothetical protein, conserved	64.2129	2.14043	7.72854	10.9763
Tb427_050011300	Tb927.5.660	2788	1473	Trypanosomal VSG domain containing protein, putative	Trypanosomal VSG domain containing protein, putative	64.6054	2.15351	7.74018	12.2662
Tb427_050011300	Tb927.5.660	2788	1473	Trypanosomal VSG domain containing protein, putative	Trypanosomal VSG domain containing protein, putative	64.6054	2.15351	7.74018	12.2662
Tb427_110142900	Tb927.11.12620	2409	2271	hypothetical protein, conserved	Glucosidase II beta subunit-like, putative	64.6388	2.15463	12.7882	19.2214
Tb427_040045600	n/a	1155	1155	hypothetical protein, conserved	n/a	65.0039	2.1668	11.9319	19.2869
Tb427_080088900	Tb927.8.8340	3610	843	CRAL/TRIO domain containing protein, putative	CRAL/TRIO domain containing protein, putative	65.0969	2.1699	13.0498	19.467
Tb427_060020800:pseudogene	n/a	1225	42	hypothetical protein, conserved	n/a	65.1613	2.17204	24.3683	36.5069
Tb427_060043300	Tb927.6.3830	2224	1350	hypothetical protein, conserved	hypothetical protein, conserved	65.1628	2.17209	9.52015	13.8115
Tb427_010024200	Tb927.1.3360	2869	318	hypothetical protein, conserved	hypothetical protein	65.3904	2.17968	11.0391	14.832
Tb427_100029300	Tb927.10.2500	1087	1065	hypothetical protein, conserved	hypothetical protein, conserved	65.3926	2.17975	13.1868	19.8202
Tb427_070015800	Tb927.7.1180	924	513	RNA recognition motif. (a.k.a. RRM, RBD, or RNP domain), putative	RNA-binding protein, putative	65.4288	2.18096	14.0631	19.4712
Tb427_040042500	Tb927.4.3960	1249	654	hypothetical protein, conserved	hypothetical protein, conserved	65.5341	2.18447	12.9736	18.4301
Tb427_040042800	Tb927.4.4000	1968	1455	Transmembrane amino acid transporter protein, putative	amino acid transporter, putative	65.5874	2.18625	11.6193	17.6787
Tb427_050016900	Tb927.5.1220	1323	567	hypothetical protein, conserved	hypothetical protein, conserved	65.6463	2.18821	10.026	15.0774
Tb427_110092400	Tb927.11.8470	2520	624	Zinc finger C-x8-C-x5-C-x3-H type (and similar), putative	zinc finger protein family member, putative	65.6616	2.18872	9.46964	14.6399
Tb427_050026600	Tb927.5.2020	5628	2610	hypothetical protein, conserved	hypothetical protein, conserved	65.7733	2.19244	11.5318	17.2031
Tb427_110148500	n/a	2120	351	hypothetical protein, conserved	n/a	66.1265	2.20422	11.723	19.0884
Tb427_070064500	Tb927.7.5860	1086	81	hypothetical protein, conserved	hypothetical protein	66.2307	2.20769	11.0309	16.7315
Tb427_080084400	Tb927.8.7810	1974	921	hypothetical protein, conserved	hypothetical protein, conserved	66.6611	2.22204	12.773	20.4544
Tb427_070072300	Tb927.7.6630	5534	2538	hypothetical protein, conserved	Kinetochore interacting protein 5	66.7287	2.22429	13.3042	19.7183	kinetochore - KKIP
Tb427_070065700	Tb927.7.5960	3245	1797	Nodulin-like/Major Facilitator Superfamily, putative	protein associated with differentiation 4, putative	66.7809	2.22603	10.9422	18.0981
Tb427_070035200	Tb927.7.2990	2529	930	hypothetical protein, conserved	LSU ribosomal protein, mitochondrial, putative	66.9309	2.23103	12.0448	18.5754
Tb427_080026300:pseudogene	n/a	1040	87	hypothetical protein, conserved	n/a	66.9472	2.23157	14.5001	26.4489
Tb427_110132500	Tb927.11.11600	7274	6510	hypothetical protein, conserved	hypothetical protein, conserved	67.0437	2.23479	12.8047	20.1387
Tb427_100039100:pseudogene	n/a	2789	192	hypothetical protein, conserved	n/a	67.0455	2.23485	15.7009	26.1036
Tb427_090059700	Tb927.9.10520	1419	762	hypothetical protein, conserved	hypothetical protein, conserved	67.1113	2.23704	12.3862	19.023	electron transport - complex IV	electron transport chain
Tb427_080038400	Tb927.8.3390	1519	783	hypothetical protein, conserved	hypothetical protein, conserved	67.4693	2.24898	9.00179	14.534
Tb427_070020200	Tb927.7.1590	2757	1410	Cyclin, N-terminal domain containing protein, putative	cyclin CycB3, mitotic cyclin	67.5276	2.25092	22.1906	32.1968
Tb427_060016800	Tb927.6.1330	2693	1062	Trypanosomal VSG domain containing protein, putative	Trypanosomal VSG domain containing protein, putative	67.5502	2.25167	10.4551	16.8628
Tb427_060016800	Tb927.6.1350	2693	1062	Trypanosomal VSG domain containing protein, putative	Trypanosomal VSG domain containing protein, putative	67.5502	2.25167	10.4551	16.8628
Tb427_080085000	Tb927.8.7920	3771	3771	Adenylate and Guanylate cyclase catalytic domain containing protein, putative	receptor-type adenylate cyclase GRESAG 4, putative	67.8239	2.2608	8.77819	14.7247
Tb427_080085000	Tb927.8.7930	3771	3771	Adenylate and Guanylate cyclase catalytic domain containing protein, putative	receptor-type adenylate cyclase GRESAG 4, putative	67.8239	2.2608	8.77819	14.7247
Tb427_060005800:pseudogene	n/a	3351	1389	Nucleoside transporter, putative	n/a	67.8275	2.26092	8.6543	13.1257
Tb427_100017800	n/a	3601	330	hypothetical protein, conserved	n/a	68.0477	2.26826	23.3892	39.1164
Tb427_100091400	Tb927.10.8460	1584	1584	Sugar (and other) transporter/Major Facilitator Superfamily, putative	glucose transporter, putative	68.4751	2.2825	18.6168	32.3433
Tb427_020022500	Tb927.2.4700	2925	456	hypothetical protein, conserved	succinate dehydrogenase subunit	68.8759	2.29586	29.533	52.8529	electron transport - complex II	electron transport chain
Tb427_070045500	Tb927.7.4010	1396	237	hypothetical protein, conserved	hypothetical protein, conserved	68.941	2.29803	11.7484	18.8529
Tb427_050038300	Tb927.5.3180	1549	543	hypothetical protein, conserved	hypothetical protein, conserved	68.9703	2.29901	7.72075	12.7236
Tb427_030035000:pseudogene	n/a	4853	33	Retrotransposon hot spot protein, putative	n/a	69.1191	2.30397	8.54092	13.4801
Tb427_030042400	Tb927.3.3960	3561	1134	RNA recognition motif. (a.k.a. RRM, RBD, or RNP domain), putative	Double RNA binding domain protein 6A	69.2822	2.30941	9.77156	15.6823
Tb427_070071600	Tb927.7.6560	1274	684	hypothetical protein, conserved	hypothetical protein, conserved	69.6528	2.32176	13.6708	19.7669
Tb427_030052200	Tb927.3.4880	1908	549	hypothetical protein, conserved	nucleosome assembly protein (NAP), putative	69.7148	2.32383	14.162	23.1309
Tb427_060011100	Tb927.6.760	6261	1683	Adenylate and Guanylate cyclase catalytic domain containing protein, putative	receptor-type adenylate cyclase GRESAG 4, putative	69.7907	2.32636	6.77409	11.1751
Tb427_060011100	Tb927.6.770	6261	1683	Adenylate and Guanylate cyclase catalytic domain containing protein, putative	receptor-type adenylate cyclase GRESAG 4, putative	69.7907	2.32636	6.77409	11.1751
Tb427_070006000	Tb927.7.240	581	312	Ribosomal protein S28e, putative	40S ribosomal protein S33, putative	69.9496	2.33165	90.5144	170.332	40S ribosome	cytosol
Tb427_020028300	n/a	1092	1092	IGP family C-type lectin domain containing protein, putative	n/a	70.0418	2.33473	17.7239	25.8641
Tb427_100066600	Tb927.10.6240	2633	1212	Ras of Complex, Roc, domain of DAPkinase/Ras family, putative	ras-like small GTPase, putative	70.0471	2.3349	9.542	15.596
Tb427_030060000	Tb927.3.5650	3214	2790	Protein kinase domain/Protein tyrosine kinase/Kinase-like, putative	STE group serine/threonine-protein kinase, putative	70.0626	2.33542	10.6355	16.9576
Tb427_040052300	Tb927.4.4890	4021	1584	CorA-like Mg2+ transporter protein, putative	CorA-like Mg2+ transporter protein, putative	70.3706	2.34569	10.784	18.227
Tb427_070068700	Tb927.7.6300	4923	1650	WD domain, G-beta repeat, putative	WD domain, G-beta repeat, putative	70.6913	2.35638	8.29449	13.5908
Tb427_020028200	n/a	1092	1092	IGP family C-type lectin domain containing protein, putative	n/a	70.7046	2.35682	19.8761	29.6854
Tb427_110098000	n/a	1164	1164	ZIP Zinc transporter, putative	n/a	70.9049	2.3635	29.972	45.6992
Tb427_020028600:pseudogene	n/a	2784	258	hypothetical protein, conserved	n/a	70.9734	2.36578	11.5103	17.3191
Tb427_050020100	n/a	1354	1296	Invariant surface glycoprotein, putative	n/a	70.9782	2.36594	8.29429	13.6583
Tb427_080052500	n/a	1377	1377	Transmembrane amino acid transporter protein/Tryptophan/tyrosine permease family, putative	n/a	70.9882	2.36627	7.31578	12.8027
Tb427_070072200	Tb927.7.6620	3053	1617	Probable N6-adenine methyltransferase, putative	Probable N6-adenine methyltransferase, putative	71.0608	2.36869	14.1695	21.6471
Tb427_070072200	Tb927.7.6620	3053	1617	Probable N6-adenine methyltransferase, putative	Probable N6-adenine methyltransferase, putative	71.0608	2.36869	14.1695	21.6471
Tb427_100074700:pseudogene	n/a	1234	237	hypothetical protein, conserved	n/a	71.0872	2.36957	534.705	931.713
Tb427_040019800	Tb927.4.1750	1375	807	hypothetical protein, conserved	hypothetical protein, conserved	71.1098	2.37033	12.1193	20.4884
Tb427_080083400	Tb927.8.7730	2480	1194	TLC domain containing protein, putative	Sphingosine N-acyltransferase, putative	71.1233	2.37078	10.259	16.9858
Tb427_050045500	Tb927.5.3890	986	915	hypothetical protein, conserved	hypothetical protein, conserved	71.3018	2.37673	10.9057	17.7893
Tb427_030052100	Tb927.3.4870	2125	1041	hypothetical protein, conserved	hypothetical protein, conserved	71.4923	2.38308	7.84405	12.5751
Tb427_030052100	Tb927.3.4870	2125	1041	hypothetical protein, conserved	hypothetical protein, conserved	71.4923	2.38308	7.84405	12.5751
Tb427_110124400	Tb927.11.10920	1417	954	hypothetical protein, conserved	hypothetical protein, conserved	71.4962	2.38321	12.8226	20.7594
Tb427_080018900	Tb927.8.1640	1665	1665	Leishmanolysin, putative	MSP-B, putative	71.5207	2.38402	10.1029	16.8267
Tb427_090090400	Tb927.9.15510	3193	891	Glutamic acid/alanine-rich protein of Trypanosoma, putative	BARP protein	71.6052	2.38684	10.7992	16.6505
Tb427_110152800	Tb927.11.13510	1558	543	hypothetical protein, conserved	hypothetical protein, conserved	71.8676	2.39559	8.76887	14.912
Tb427_030049900	Tb927.3.4650	1544	666	ERG2 and Sigma1 receptor like protein, putative	C-8 sterol isomerase, putative	72.2191	2.4073	9.54616	15.8847
Tb427_110059800	Tb927.11.5470	1342	1254	hypothetical protein, conserved	hypothetical protein, conserved	72.2404	2.40801	16.4837	25.6592
Tb427_100007800	Tb927.10.440	1197	405	hypothetical protein, conserved	hypothetical protein, conserved	72.444	2.4148	8.60621	15.593
Tb427_050015100	Tb927.5.1040	1437	594	hypothetical protein, conserved	hypothetical protein	72.454	2.41513	9.88516	16.8602
Tb427_050019500	Tb927.5.1410	1354	1296	Invariant surface glycoprotein, putative	64 kDa invariant surface glycoprotein	72.4758	2.41586	8.37738	14.0064
Tb427_040040500	Tb927.4.3760	2773	1224	hypothetical protein, conserved	hypothetical protein	72.7265	2.42422	8.8687	14.8395
Tb427_110149000	Tb927.11.13150	3118	726	UEV domain/Zinc finger, C3HC4 type (RING finger) containing protein, putative	UEV domain/Zinc finger, C3HC4 type (RING finger), putative	72.8993	2.42998	11.8867	20.4096
Tb427_110136400	Tb927.11.11975	3866	366	hypothetical protein, conserved	cytoskeleton-associated protein, putative	73.0435	2.43478	41.0333	73.2273
Tb427_020015000	n/a	378	378	hypothetical protein, conserved	n/a	73.0577	2.43526	35.1208	52.6628
Tb427_090092500	n/a	3986	1431	Trypanosomal VSG domain containing protein, putative	n/a	73.1866	2.43955	12.3758	21.5293
Tb427_110108800	Tb927.11.10030	320	216	Ribosomal L29e protein family, putative	60S ribosomal protein L29, putative	73.2173	2.44058	131.18	284.122	60S ribosome	cytosol
Tb427_110118600	Tb927.11.10340	1471	915	Histidine phosphatase superfamily (branch 1), putative	Serine/threonine-protein phosphatase PGAM5, mitochondrial, putative	73.2674	2.44225	42.3184	68.9745
Tb427_100037900	Tb927.10.3300	1657	1626	Putative zinc-RING and/or ribbon, putative	Domain of unknown function (DUF4206), putative	73.328	2.44427	12.2777	19.6863
Tb427_110009400	Tb927.11.520	2248	1173	hypothetical protein, conserved	hypothetical protein, conserved	73.4178	2.44726	11.598	19.4955
Tb427_110064100	Tb927.11.5890	881	660	Domain of unknown function (DUF4505), putative	Domain of unknown function (DUF4505), putative	73.4259	2.44753	10.7826	18.5614
Tb427_110028400	Tb927.11.2350	1393	708	hypothetical protein, conserved	hypothetical protein, conserved	73.8294	2.46098	10.424	18.0492
Tb427_090059600	Tb927.9.10510	1032	405	hypothetical protein, conserved	hypothetical protein, conserved	73.8801	2.46267	11.5583	18.2262
Tb427_030006400	Tb927.3.670	1463	1449	hypothetical protein, conserved	hypothetical protein	73.9286	2.46429	13.2486	23.2079
Tb427_070067700	Tb927.7.6200	1926	855	DnaJ domain containing protein, putative	chaperone protein DnaJ, putative	74.2302	2.47434	9.17728	16.3903
Tb427_080045300	Tb927.8.4050	3018	2253	hypothetical protein, conserved	FLA1-binding protein	74.2633	2.47544	11.5426	18.92
Tb427_080052700	Tb927.8.4760	2800	795	hypothetical protein, conserved	kinetoplastid kinetochore protein 20	74.4576	2.48192	9.3821	15.7244
Tb427_080052700	Tb927.8.4760	2800	795	hypothetical protein, conserved	kinetoplastid kinetochore protein 20	74.4576	2.48192	9.3821	15.7244
Tb427_090072700	Tb927.9.12500	2272	1575	hypothetical protein, conserved	Present in the outer mitochondrial membrane proteome 7	74.5217	2.48406	9.73711	18.3642
Tb427_080019300	n/a	4473	237	hypothetical protein, conserved	n/a	74.8401	2.49467	5.88292	10.3631
Tb427_080084900	Tb927.8.7870	5301	3897	Adenylate and Guanylate cyclase catalytic domain containing protein, putative	receptor-type adenylate cyclase GRESAG 4, putative	74.9584	2.49861	9.7827	17.9358
Tb427_080084900	Tb927.8.7890	5301	3897	Adenylate and Guanylate cyclase catalytic domain containing protein, putative	receptor-type adenylate cyclase GRESAG 4, putative	74.9584	2.49861	9.7827	17.9358
Tb427_080084900	Tb927.8.7900	5301	3897	Adenylate and Guanylate cyclase catalytic domain containing protein, putative	receptor-type adenylate cyclase GRESAG 4, putative	74.9584	2.49861	9.7827	17.9358
Tb427_040049800	n/a	2751	498	hypothetical protein, conserved	n/a	75.0539	2.5018	11.9714	21.3416
Tb427_080058900	Tb927.8.5350	1853	513	hypothetical protein, conserved	Flagellum attachment zone protein 38	75.0837	2.50279	7.83726	13.3193
Tb427_060039600	Tb927.6.3470	1079	765	hypothetical protein, conserved	hypothetical protein, conserved	75.1783	2.50594	18.8067	29.8141
Tb427_090049900	Tb927.9.8905	2252	279	hypothetical protein, conserved	hypothetical protein	75.4216	2.51405	12.9813	23.5211
Tb427_070073000	Tb927.7.6700	4427	831	hypothetical protein, conserved	hypothetical protein	75.4661	2.51554	8.18912	15.0054
Tb427_090025200	Tb927.9.4310	3666	984	Tricarboxylate carrier, putative	tricarboxylate carrier, putative	75.6213	2.52071	10.0717	18.0621
Tb427_110019600:pseudogene	n/a	3357	1026	hypothetical protein, conserved	n/a	75.6363	2.52121	15.2568	25.8181
Tb427_110150200	Tb927.11.13240	2146	744	SHS2 domain found in N terminus of Rpb7p/Rpc25p/MJ0397/RNA polymerase III subunit Rpc25, putative	RNA polymerase subunit, putative	75.7889	2.5263	15.7155	27.7397
Tb427_090053400	Tb927.9.9410	1517	1014	PAP2 superfamily C-terminal, putative	inositol phosphorylceramide synthase	76.0357	2.53452	8.77361	14.5176
Tb427_070072000	Tb927.7.6600	852	807	hypothetical protein, conserved	Nonvariant coat protein SGM1.7	76.1239	2.53746	23.1323	36.9053
Tb427_110084800:pseudogene	n/a	1893	1836	Leishmanolysin, putative	n/a	76.1472	2.53824	7.12767	12.2321
Tb427_100096700	Tb927.10.8970	802	384	hypothetical protein, conserved	kinetoplast-associated protein 4 isoform 2, HMG box-containing protein 2 isoform 2, mitochondrial	76.2058	2.54019	23.5474	38.147
Tb427_010013100	Tb927.1.1660	1005	888	ESCO1/2 acetyl-transferase, putative	ESCO acetyltransferase domain-containing protein	76.3661	2.54554	14.4702	24.5901
Tb427_070066100	Tb927.7.6000	2908	1797	Nodulin-like/Major Facilitator Superfamily, putative	protein associated with differentiation 8, putative	76.5314	2.55105	14.0176	27.3659
Tb427_020014100	n/a	1350	1311	Invariant surface glycoprotein, putative	n/a	76.562	2.55207	23.6652	37.9658
Tb427_060029900	Tb927.6.2500	1419	687	RF-1 domain containing protein, putative	RF-1 domain containing protein, putative	76.6517	2.55506	9.09032	16.1241
Tb427_070024900	Tb927.7.2040	852	822	SET domain containing protein, putative	SET-domain containing protein, putative	76.7761	2.5592	10.5428	19.1807
Tb427_040033300	Tb927.4.3080	782	498	Uncharacterised ACR, YggU family COG1872, putative	Uncharacterised ACR, YggU family COG1872, putative	76.9147	2.56382	15.028	27.659
Tb427_100063600	n/a	1540	1485	Protein kinase domain/Protein tyrosine kinase, putative	n/a	76.9361	2.56454	10.2952	17.1435
Tb427_070063800	Tb927.7.5795	1792	513	hypothetical protein, conserved	hypothetical protein	77.0725	2.56908	8.81731	16.6682
Tb427_110046100	Tb927.11.4060	1329	1038	hypothetical protein, conserved	leucine-rich repeat protein (LRRP), putative	77.1998	2.57333	8.99029	15.3794
Tb427_040028200	Tb927.4.2570	1824	1341	hypothetical protein, conserved	hypothetical protein, conserved	77.2696	2.57565	9.34002	16.5717
Tb427_040019000	Tb927.4.1670	1392	462	Cytochrome b5-like Heme/Steroid binding domain containing protein, putative	cytochrome b5-like Heme/Steroid binding domain containing protein, putative	77.2786	2.57595	9.9297	17.9036
Tb427_020007400	n/a	2488	1152	hypothetical protein, conserved	n/a	77.5648	2.58549	13.9064	24.293
Tb427_020020700:pseudogene	n/a	1143	108	hypothetical protein, conserved	n/a	77.5883	2.58628	15.8686	32.1519
Tb427_080038100	Tb927.8.3360	1008	399	hypothetical protein, conserved	hypothetical protein, conserved	77.5884	2.58628	12.149	23.4851
Tb427_090074800	Tb927.9.12680	1391	816	NADH ubiquinone oxidoreductase subunit NDUFA12, putative	hypothetical protein, conserved	77.8502	2.59501	10.9447	19.3305
Tb427_050005900:pseudogene	n/a	3754	1383	Galactokinase galactose-binding signature/GHMP kinases N terminal domain containing protein, putative	n/a	78.2265	2.60755	8.81727	17.2118
Tb427_060043500	Tb927.6.3850	1871	870	hypothetical protein, conserved	chaperone protein DnaJ, putative	78.2771	2.60924	8.38086	15.1647
Tb427_110144900	n/a	1014	1014	Ribonucleotide reductase, small chain, putative	n/a	78.4079	2.6136	19.9055	31.9663
Tb427_080081800	Tb927.8.7600	3296	1404	Tryptophan/tyrosine permease family/Transmembrane amino acid transporter protein, putative	amino acid transporter, putative	78.5556	2.61852	9.0553	16.6325
Tb427_090017100	Tb927.9.2881	1233	1233	IGP family C-type lectin domain containing protein, putative	Domain of unknown function (DUF5075), putative	78.6301	2.621	9.35185	16.7522
Tb427_010032500	Tb927.1.4890	1410	537	Trypanosomal VSG domain containing protein, putative	expression site-associated gene 2 (ESAG2) protein, putative	78.7048	2.62349	8.91002	16.6814
Tb427_080083100	n/a	3732	57	Transmembrane amino acid transporter protein/Tryptophan/tyrosine permease family, putative	n/a	78.7221	2.62407	10.5683	18.9933
Tb427_100036300	Tb927.10.3120	1035	699	Cytochrome c oxidase assembly protein CtaG/Cox11, putative	cytochrome c oxidase assembly protein COX11, putative	78.9235	2.63078	11.1886	20.9915	electron transport - complex IV	electron transport chain
Tb427_090074300	Tb927.9.12630	1539	1539	FGGY family of carbohydrate kinases, N-terminal domain/FGGY family of carbohydrate kinases, C-terminal domain containing protein, putative	glycerol kinase, glycosomal	78.9734	2.63245	31.7782	61.781
Tb427_040007700	Tb927.4.580	1499	1281	hypothetical protein, conserved	hypothetical protein, conserved	79.0477	2.63492	13.5181	24.4637
Tb427_030042100	Tb927.3.3930	3149	1281	RNA recognition motif. (a.k.a. RRM, RBD, or RNP domain), putative	RNA-binding protein	79.1151	2.63717	8.42103	16.3474
Tb427_060025900	Tb927.6.2160	906	888	hypothetical protein, conserved	hypothetical protein, conserved	79.1279	2.6376	18.0664	31.9979
Tb427_070007400	n/a	1894	912	Glutamic acid/alanine-rich protein of Trypanosoma, putative	n/a	79.1308	2.63769	8.01439	13.9136
Tb427_040045200	n/a	1155	1155	hypothetical protein, conserved	n/a	79.2948	2.64316	11.4595	22.4173
Tb427_010014600	Tb927.1.1850	2869	1884	hypothetical protein, conserved	hypothetical protein, conserved	79.652	2.65507	11.0116	20.7951
Tb427_090082200	Tb927.9.13740	1105	549	ADP-ribosylation factor family/Signal recognition particle receptor beta subunit/50S ribosome-binding GTPase/Ras of Complex, Roc, domain of DAPkinase/Gtr1/RagA G protein conserved region/Ras family, putative	ADP-ribosylation factor, putative	79.6549	2.65516	19.5196	35.9766
Tb427_100096900	n/a	1559	510	hypothetical protein, conserved	n/a	79.6765	2.65588	29.402	50.9581
Tb427_100073600	Tb927.10.6890	1884	303	hypothetical protein, conserved	hypothetical protein	79.697	2.65657	324.948	635.555
Tb427_040006900	Tb927.4.500	1939	1293	FHA domain containing protein, putative	FHA domain containing protein, putative	79.7453	2.65818	12.8039	24.6641
Tb427_070042000	Tb927.7.3660	3529	1950	hypothetical protein, conserved	hypothetical protein, conserved	79.7486	2.65829	10.4508	18.7774
Tb427_040052800	Tb927.4.4940	5101	2028	hypothetical protein, conserved	SUMO-interacting motif-containing protein	79.8265	2.66088	14.2516	27.1142
Tb427_050015900	Tb927.5.1120	20190	18189	Phage tail fibre repeat, putative	Phage tail fibre repeat, putative	79.8789	2.66263	19.1899	33.9348
Tb427_060039100	Tb927.6.3420	1473	1050	Ribosomal silencing factor during starvation, putative	Mitoribosomal LSU assembly factor 9	80.1364	2.67121	13.3091	24.4168
Tb427_070068000	Tb927.7.6230	2681	573	ADP-ribosylation factor family/Signal recognition particle receptor beta subunit/Gtr1/RagA G protein conserved region/Ras of Complex, Roc, domain of DAPkinase/Ras family, putative	ADP-ribosylation factor, putative	80.187	2.6729	9.62214	18.4823
Tb427_100076400	Tb927.10.7040	2237	1380	hypothetical protein, conserved	hypothetical protein, conserved	80.2103	2.67368	9.59171	17.4921
Tb427_110166300:pseudogene	n/a	2920	810	AAA domain/PIF1-like helicase, putative	n/a	80.2546	2.67515	10.7536	20.3184
Tb427_070035000	Tb927.7.2980	900	573	Nitroreductase family, putative	Nitroreductase family, putative	80.2547	2.67516	14.8033	28.7793
Tb427_070047900	Tb927.7.4250	1116	339	hypothetical protein, conserved	hypothetical protein, conserved	80.2683	2.67561	11.4249	20.5078
Tb427_060034600	Tb927.6.2950	1011	894	hypothetical protein, conserved	hypothetical protein	80.2775	2.67592	11.6151	20.0182
Tb427_050042200	Tb927.5.3570	2016	822	hypothetical protein, conserved	hypothetical protein, conserved	80.298	2.6766	11.5856	20.7747
Tb427_080065900	Tb927.8.6036	316	105	Ribosomal protein L41, putative	ribosomal protein L41, putative	80.3027	2.67676	137.052	362.345
Tb427_060026900	Tb927.6.2260	1313	567	hypothetical protein, conserved	hypothetical protein, conserved	80.4128	2.68043	13.1681	26.7672
Tb427_080088500	Tb927.8.8300	2007	1416	Tryptophan/tyrosine permease family/Transmembrane amino acid transporter protein, putative	amino acid transporter, putative	80.509	2.68363	11.2506	21.1784
Tb427_030027600	Tb927.3.2700	2104	1167	hypothetical protein, conserved	hypothetical protein, conserved	80.5151	2.68384	13.0134	24.336
Tb427_080078700	Tb927.8.7240	1423	1122	hypothetical protein, conserved	hypothetical protein, conserved	80.5555	2.68518	10.8766	18.7004
Tb427_100168600	Tb927.10.15900	1146	333	hypothetical protein, conserved	hypothetical protein, conserved	80.5571	2.68524	14.8975	27.3248
Tb427_040045300	n/a	993	993	hypothetical protein, conserved	n/a	80.6829	2.68943	12.8781	23.5343
Tb427_020019600	Tb927.2.4230	10194	10080	hypothetical protein, conserved	NUP-1 protein, putative	80.7178	2.69059	24.5623	43.4552
Tb427_020010800	n/a	1705	813	hypothetical protein, conserved	n/a	80.7503	2.69168	13.138	25.6314
Tb427_110029400	Tb927.11.2460	979	930	hypothetical protein, conserved	hypothetical protein, conserved	80.8292	2.69431	9.22447	18.5607
Tb427_100039900	Tb927.10.3530	2410	1149	hypothetical protein, conserved	hypothetical protein, conserved	80.9356	2.69785	9.34061	16.8966
Tb427_070043700	Tb927.7.3830	6385	6231	Microtubule binding/Kinesin motor domain containing protein, putative	kinesin K39, putative	81.103	2.70343	11.3717	24.0641
Tb427_010031300	Tb927.1.4700	1706	960	hypothetical protein, conserved	hypothetical protein, conserved	81.112	2.70373	13.3132	24.1481
Tb427_070084600:pseudogene	n/a	1180	390	Retrotransposon hot spot protein, putative	n/a	81.1445	2.70482	8.60114	14.8801
Tb427_090038100	n/a	3765	207	hypothetical protein, conserved	n/a	81.1462	2.70487	9.41147	19.6664
Tb427_080069700	Tb927.8.6400	858	711	hypothetical protein, conserved	hypothetical protein, conserved	81.1702	2.70567	11.5881	22.3466
Tb427_100063500	n/a	2223	1485	Protein kinase domain/Protein tyrosine kinase, putative	n/a	81.2102	2.70701	10.2135	18.0939
Tb427_090074000	Tb927.9.12610	1539	1539	FGGY family of carbohydrate kinases, N-terminal domain/FGGY family of carbohydrate kinases, C-terminal domain containing protein, putative	glycerol kinase, glycosomal	81.3129	2.71043	32.0185	63.9934
Tb427_110063400	Tb927.11.5830	1217	732	YL1 nuclear protein, putative	YL1 nuclear protein, putative	81.3429	2.71143	10.6959	19.712
Tb427_110138100	Tb927.11.12130	5188	321	hypothetical protein, conserved	hypothetical protein	81.477	2.7159	9.82913	19.8447
Tb427_080057200	Tb927.8.5190	2397	771	hypothetical protein, conserved	hypothetical protein, conserved	81.5857	2.71952	7.76426	14.2132
Tb427_080006500	Tb927.8.630	1571	1539	Biotin/lipoate A/B protein ligase family, putative	lipoate-protein ligase, putative, lipoyltransferase, putative, lipoate biosynthesis protein, putative, lipoyl ligase, putative	81.7062	2.72354	9.47777	17.4989
Tb427_050044200	Tb927.5.3760	3234	1485	Type IIB DNA topoisomerase, putative	meiotic recombination protein SPO11, putative	81.7592	2.72531	7.71966	14.1055
Tb427_030059500	Tb927.3.5600	830	816	hypothetical protein, conserved	hypothetical protein, conserved	81.7731	2.72577	11.0836	20.9977
Tb427_110029000	Tb927.11.2410	1668	669	hypothetical protein, conserved	Flabarin, putative	81.9419	2.7314	9.02571	17.4811
Tb427_070005100:pseudogene	n/a	1394	369	Trypanosomal VSG domain containing protein, putative	n/a	82.027	2.73423	9.32299	17.3724
Tb427_060054300	Tb927.6.4930	765	744	hypothetical protein, conserved	thiosulfate sulfurtransferase, mitochondrial, putative	82.0741	2.7358	14.1018	24.8202
Tb427_060054300	Tb927.6.4930	765	744	hypothetical protein, conserved	thiosulfate sulfurtransferase, mitochondrial, putative	82.0741	2.7358	14.1018	24.8202
Tb427_100110300	Tb927.10.10360	10508	10206	hypothetical protein, conserved	Microtubule-associated repetitive protein	82.0955	2.73652	11.9349	23.2875
Tb427_080056800	Tb927.8.5150	1171	288	hypothetical protein, conserved	hypothetical protein, conserved	82.0962	2.73654	10.9257	19.2455
Tb427_020027600	Tb927.2.5290	2185	1116	IGP family C-type lectin domain containing protein, putative	hypothetical protein, conserved	82.3087	2.74362	8.26348	16.6061
Tb427_100075600:pseudogene	n/a	1281	237	hypothetical protein, conserved	n/a	82.3221	2.74407	448.587	906.328
Tb427_060018000	Tb927.6.1510	4982	1905	OB-fold nucleic acid binding domain/tRNA synthetases class II (D, K and N), putative	lysyl-tRNA synthetase, putative	82.348	2.74493	9.14941	17.2271
Tb427_110156600	Tb927.11.13880	1497	1485	Protein-tyrosine phosphatase/Cyclin-dependent kinase inhibitor 3 (CDKN3)/Dual specificity phosphatase, catalytic domain containing protein, putative	kinetoplastid-specific protein tyrosine phosphatase, putative	82.3668	2.74556	10.6394	19.6249
Tb427_080038700	Tb927.8.3420	893	612	hypothetical protein, conserved	hypothetical protein, conserved	82.3913	2.74638	17.5225	31.6819
Tb427_100029800	Tb927.10.2550	1127	1074	lactate/malate dehydrogenase, NAD binding domain/lactate/malate dehydrogenase, alpha/beta C-terminal domain containing protein, putative	malate dehydrogenase-related	82.4103	2.74701	10.4023	18.97
Tb427_020026200	Tb927.2.5140	657	450	hypothetical protein, conserved	hypothetical protein, conserved	82.5217	2.75072	14.3052	27.2416
Tb427_110159500	Tb927.11.14165	1682	393	hypothetical protein, conserved	hypothetical protein	82.547	2.75157	11.3453	21.5593
Tb427_080059800	Tb927.8.5440	2160	657	EF-hand domain pair/EF hand, putative	flagellar calcium-binding 24 kDa protein	82.6677	2.75559	20.9054	43.5399
Tb427_070021600	n/a	748	729	Ribosomal L30 N-terminal domain/Ribosomal protein L30p/L7e, putative	n/a	83.2794	2.77598	69.3967	134.669	60S ribosome	cytosol
Tb427_080081400	Tb927.8.7560	4762	1695	CorA-like Mg2+ transporter protein, putative	CorA-like Mg2+ transporter protein, putative	83.3502	2.77834	9.83441	18.4741
Tb427_090073700	Tb927.9.12590	1539	1539	FGGY family of carbohydrate kinases, N-terminal domain/FGGY family of carbohydrate kinases, C-terminal domain containing protein, putative	glycerol kinase, glycosomal	83.8517	2.79506	32.1932	66.2542
Tb427_050037900	Tb927.5.3140	1349	651	hypothetical protein, conserved	hypothetical protein, conserved	83.8944	2.79648	12.7045	24.5312
Tb427_110033700:pseudogene	n/a	1081	351	hypothetical protein, conserved	n/a	84.0307	2.80102	9.43701	19.1777
Tb427_080074300	Tb927.8.6800	2011	1551	hypothetical protein, conserved	hypothetical protein, conserved	84.0894	2.80298	11.9574	23.0315
Tb427_090066700	Tb927.9.11700	1269	612	hypothetical protein, conserved	hypothetical protein, conserved	84.1002	2.80334	14.6362	29.3983
Tb427_070052300:pseudogene	n/a	2848	993	KH domain containing protein, putative	n/a	84.1115	2.80372	11.3089	22.2737
Tb427_100008200	Tb927.10.480	4737	1302	hypothetical protein, conserved	hypothetical protein, conserved	84.2184	2.80728	7.93104	15.4424
Tb427_100103000	n/a	2119	201	hypothetical protein, conserved	n/a	84.2392	2.80797	14.7675	32.9827
Tb427_080033600:pseudogene	n/a	2857	816	Glycosyl hydrolase family 47, putative	n/a	84.4907	2.81636	8.90252	17.936
Tb427_100036900	Tb927.10.3180	2512	1347	zinc-finger of acetyl-transferase ESCO, putative	zinc-finger of acetyl-transferase ESCO, putative	84.5022	2.81674	11.7243	23.0802
Tb427_090092300	Tb927.9.15660	3831	3729	Periplasmic binding protein/Adenylate and Guanylate cyclase catalytic domain containing protein, putative	procyclic-enriched flagellar receptor adenylate cyclase 6	84.7744	2.82581	9.97053	19.3543
Tb427_050033500	Tb927.5.2710	2950	2775	hypothetical protein, conserved	hypothetical protein, conserved	84.8489	2.8283	9.22762	17.4549
Tb427_080077500	Tb927.8.7120	2034	1371	Squalene/phytoene synthase, putative	squalene synthase, putative	84.8979	2.82993	11.0372	21.157
Tb427_090075400	Tb927.9.12740	1709	1242	hypothetical protein, conserved	Zeta toxin, putative	84.9446	2.83149	9.94661	19.584
Tb427_020016600	Tb927.2.3460	2212	843	CHAP domain containing protein, putative	cysteine peptidase, Clan CA, family C51, putative	84.952	2.83173	12.2164	23.3293
Tb427_020018100	Tb927.2.3960	1301	693	DnaJ domain containing protein, putative	chaperone protein DnaJ, putative	85.3286	2.84429	9.66191	19.1042
Tb427_090026300	Tb927.9.4550	1329	381	hypothetical protein, conserved	SUMO-interacting motif-containing protein	85.6679	2.8556	9.42063	18.518
Tb427_060049200	Tb927.6.4410	2432	1113	Adenosylmethionine decarboxylase, putative	S-adenosylmethionine decarboxylase	85.6808	2.85603	8.97269	16.4861
Tb427_080018800	Tb927.8.1630	1665	1665	Leishmanolysin, putative	MSP-B, putative	85.9069	2.86356	11.2027	22.5049
Tb427_090037600	Tb927.9.6730	1893	1002	hypothetical protein, conserved	hypothetical protein, conserved	85.984	2.86613	10.9891	20.7057
Tb427_070044300	Tb927.7.3890	2052	213	hypothetical protein, conserved	hypothetical protein, conserved	85.9948	2.86649	9.08277	18.8153
Tb427_070044300	Tb927.7.3890	2052	213	hypothetical protein, conserved	hypothetical protein, conserved	85.9948	2.86649	9.08277	18.8153
Tb427_040040600	Tb927.4.3770	4318	1458	Protein kinase domain/Protein tyrosine kinase, putative	calcium/calmodulin-dependent protein kinase, putative	86.1989	2.8733	17.015	33.8139
Tb427_060038800	n/a	4320	1437	Reverse transcriptase (RNA-dependent DNA polymerase), putative	n/a	86.288	2.87627	9.46806	18.4592
Tb427_030045500	Tb927.3.4240	1204	603	hypothetical protein, conserved	thioredoxin, putative	86.5049	2.8835	9.06415	18.8078
Tb427_060024700	Tb927.6.2040	1952	1185	Cytochrome b5-like Heme/Steroid binding domain/Oxidoreductase NAD-binding domain containing protein, putative	nitrate reductase, putative	86.702	2.89007	9.72038	19.6211
Tb427_110148900	n/a	4586	351	hypothetical protein, conserved	n/a	86.7474	2.89158	12.2868	25.134
Tb427_080085100	Tb927.8.7940	4278	3750	Adenylate and Guanylate cyclase catalytic domain containing protein, putative	receptor-type adenylate cyclase GRESAG 4, putative	86.7594	2.89198	13.1311	24.0157
Tb427_070074200	Tb927.7.6820	3821	1014	hypothetical protein, conserved	hypothetical protein, conserved	86.8598	2.89533	8.84203	17.819
Tb427_080009400	Tb927.8.920	1000	483	Ubiquitin-conjugating enzyme, putative	ubiquitin-conjugating enzyme E2, putative	86.8819	2.89606	12.904	25.7309
Tb427_090037000	Tb927.9.6620	1068	630	hypothetical protein, conserved	hypothetical protein, conserved	87.1802	2.90601	10.6917	21.5403
Tb427_040005600	Tb927.4.370	2460	1221	hypothetical protein, conserved	hypothetical protein, conserved	87.5923	2.91974	8.96507	18.5639
Tb427_010032100	n/a	1669	1446	hypothetical protein, conserved	n/a	87.6592	2.92197	10.5198	20.9629
Tb427_070008300	Tb927.7.490	1701	1632	hypothetical protein, conserved	hypothetical protein, conserved	87.6675	2.92225	8.47034	16.2407
Tb427_040042400	Tb927.4.3950	3595	2562	Domain of unknown function (DUF1935)/Calpain family cysteine protease, putative	cytoskeleton-associated protein CAP5.5, putative	87.796	2.92653	17.1418	34.2435
Tb427_080018700	Tb927.8.1620	1665	1665	Leishmanolysin, putative	MSP-B, putative	88.0611	2.93537	11.2191	23.4255
Tb427_030055600	Tb927.3.5210	1371	957	hypothetical protein, conserved	hypothetical protein, conserved	88.3045	2.94348	12.0825	24.0688
Tb427_090069800	Tb927.9.12100	1803	1257	Tetrapyrrole (Corrin/Porphyrin) Methylases, putative	Tetrapyrrole (Corrin/Porphyrin) Methylases, putative	88.3184	2.94395	11.6877	23.1407
Tb427_040029500	Tb927.4.2710	719	492	Ubiquitin-conjugating enzyme, putative	ubiquitin-conjugating enzyme E2, putative	88.3632	2.94544	15.497	31.7265
Tb427_100128300	Tb927.10.12090	966	351	RNA recognition motif. (a.k.a. RRM, RBD, or RNP domain), putative	RNA-binding protein, putative	88.4615	2.94872	11.7669	27.0269
Tb427_070064900	Tb927.7.5900	1472	351	Autophagy protein Atg8 ubiquitin like/Ubiquitin-like autophagy protein Apg12, putative	Autophagy-related protein 8.1	88.4754	2.94918	11.1522	22.2339
Tb427_020014700	n/a	1311	1311	Invariant surface glycoprotein, putative	n/a	88.4931	2.94977	34.2289	62.2517
Tb427_080038200	Tb927.8.3370	1040	621	Ran-interacting Mog1 protein, putative	Ran-binding protein, putative	88.6031	2.95344	8.36514	17.2914
Tb427_100137900	n/a	1012	324	hypothetical protein	n/a	88.647	2.9549	8.97982	17.1681
Tb427_070074100	Tb927.7.6810	3842	2931	EF-hand domain/EF-hand domain pair, putative	EF-hand domain pair, putative	88.7897	2.95966	10.3014	20.7119
Tb427_070074100	Tb927.7.6810	3842	2931	EF-hand domain/EF-hand domain pair, putative	EF-hand domain pair, putative	88.7897	2.95966	10.3014	20.7119
Tb427_050006300	Tb927.5.292b	2568	741	hypothetical protein, conserved	hypothetical protein	89.0558	2.96853	12.7179	28.0808
Tb427_020032500	Tb927.2.6200	2706	477	Nucleoside transporter, putative	adenosine transporter 2, putative	89.136	2.9712	9.80058	20.4775
Tb427_110031700	Tb927.11.2680	2719	2097	ATP synthase regulation protein NCA2, putative	ATP synthase regulation protein NCA2, putative	89.2086	2.97362	10.6168	21.5986
Tb427_070012300	Tb927.7.890	609	537	2Fe-2S iron-sulfur cluster binding domain containing protein, putative	ferredoxin A	89.243	2.97477	15.984	30.6386
Tb427_050011200	Tb927.5.650	5810	3846	Adenylate and Guanylate cyclase catalytic domain containing protein, putative	receptor-type adenylate cyclase GRESAG 4, putative	89.2945	2.97648	8.82	18.3229
Tb427_110009300	Tb927.11.510	1590	528	RNA recognition motif. (a.k.a. RRM, RBD, or RNP domain), putative	RNA-binding protein, UBP2	89.3079	2.97693	36.0699	71.8268
Tb427_100127200	Tb927.10.11980	1016	858	hypothetical protein, conserved	QA-SNARE protein putative	89.6348	2.98783	9.95795	20.9462
Tb427_040052600	Tb927.4.4920	2657	777	hypothetical protein, conserved	hypothetical protein, conserved	89.7274	2.99091	9.15068	18.7967
Tb427_080013900	Tb927.8.1380	2976	1065	hypothetical protein, conserved	F-box protein, putative	89.7286	2.99095	10.2607	21.5358
Tb427_110012900:pseudogene	n/a	1046	222	hypothetical protein, conserved	n/a	89.7645	2.99215	11.5344	22.8638
Tb427_060010500	Tb927.6.710	745	726	Dephospho-CoA kinase, putative	dephospho-CoA kinase, putative	89.7966	2.99322	14.1554	28.7269
Tb427_100138400	Tb927.10.13130	1699	1458	UTP--glucose-1-phosphate uridylyltransferase, putative	UTP-glucose-1-phosphate uridylyltransferase	89.7971	2.99324	11.274	22.1716
Tb427_050032900	Tb927.5.2650	2258	1563	FAD binding domain/D-arabinono-1,4-lactone oxidase, putative	D-arabinono-1,4-lactone oxidase, L-galactonolactone oxidase	89.8006	2.99335	9.57017	19.3697
Tb427_030044900	Tb927.3.4180	2541	1227	hypothetical protein, conserved	hypothetical protein	90.0852	3.00284	10.3427	21.7997
Tb427_080077800	Tb927.8.7150	1494	1131	Galactosyltransferase, putative	UDP-Gal or UDP-GlcNAc-dependent glycosyltransferase, putative	90.0975	3.00325	9.91362	20.0308
Tb427_020019700	Tb927.2.4240	1339	1104	50S ribosome-binding GTPase/Ferrous iron transport protein B/Protein of unknown function (DUF933), putative	GTP binding protein, putative	90.1707	3.00569	9.71484	20.8777
Tb427_100135000	Tb927.10.12760	2616	951	hypothetical protein, conserved	zinc finger protein family member, putative	90.3723	3.01241	8.51583	17.8723
Tb427_020028100	Tb927.2.5330	1095	1095	IGP family C-type lectin domain containing protein, putative	hypothetical protein, conserved	90.4329	3.01443	13.0053	24.094
Tb427_100027000	Tb927.10.2280	2789	1524	hypothetical protein, conserved	hypothetical protein, conserved	90.663	3.0221	9.40144	19.2834
Tb427_110005700	Tb927.11.180	891	810	Electron transfer flavoprotein domain containing protein, putative	electron transfer flavoprotein, putative	90.6693	3.02231	9.96534	21.2527
Tb427_020006900	Tb927.2.1890	2265	885	Autophagocytosis associated protein (Atg3), N-terminal domain/Autophagocytosis associated protein, active-site domain/Autophagocytosis associated protein C-terminal, putative	E2-like ubiquitin-conjugation enzyme	90.6714	3.02238	8.19836	18.2103
Tb427_030056600	Tb927.3.5310	8806	8142	hypothetical protein, conserved	paraflagellar rod protein	90.6924	3.02308	15.7233	32.36
Tb427_110149900	Tb927.11.13210	1114	1029	hypothetical protein, conserved	hypothetical protein, conserved	90.7033	3.02344	12.1134	24.2574
Tb427_100099900	Tb927.10.9270	1457	699	emp24/gp25L/p24 family/GOLD, putative	emp24/gp25L/p24 family/GOLD, putative	90.9519	3.03173	12.5348	25.4224
Tb427_090007600	Tb927.9.1650	1121	1098	hypothetical protein, conserved	hypothetical protein, conserved	91.1724	3.03908	12.4757	25.5318
Tb427_060034000	Tb927.6.2890	2005	981	S1/P1 Nuclease, putative	single strand-specific nuclease, putative	91.2938	3.04313	10.857	21.8996
Tb427_080077900:pseudogene	n/a	898	750	Galactosyltransferase, putative	n/a	91.3168	3.04389	10.109	20.9575
Tb427_010027900:pseudogene	n/a	1495	201	hypothetical protein, conserved	n/a	91.5654	3.05218	9.86534	20.9872
Tb427_070073500	Tb927.7.6750	2428	2187	hypothetical protein, conserved	hypothetical protein, conserved	91.68	3.056	12.8538	26.9338
Tb427_080005600	Tb927.8.550	972	534	Peptide methionine sulfoxide reductase, putative	methionine-S-sulfoxide reductase, putative, peptide methionine sulfoxide reductase, putative, peptide Met(O) reductase, putative	91.7111	3.05704	11.0074	24.6799
Tb427_090090500	n/a	3937	1293	RNase H, putative	n/a	91.7473	3.05824	8.80165	18.4445
Tb427_100053800	Tb927.10.4970	664	612	hypothetical protein, conserved	hypothetical protein, conserved	91.7537	3.05846	14.4216	30.7658
Tb427_070051000	Tb927.7.4550	642	552	Ribosomal protein L7/L12 C-terminal domain containing protein, putative	Mitochondrial ribosomal protein L7/L12	91.7661	3.05887	13.2607	26.5162	mitochondrial ribosome	mitochondrion - matrix
Tb427_030034000	Tb927.3.3340	3892	2031	3'5'-cyclic nucleotide phosphodiesterase, putative	3', 5'-cyclic nucleotide phosphodiesterase, putative	91.8179	3.0606	9.19535	19.6029
Tb427_070055400	Tb927.7.4970	2388	1266	Glutamine synthetase, beta-Grasp domain/Glutamine synthetase, catalytic domain containing protein, putative	glutamine synthetase, putative	91.9779	3.06593	10.8887	26.143
Tb427_020022900	Tb927.2.4750	1010	981	hypothetical protein, conserved	hypothetical protein, conserved	92.0867	3.06956	12.2372	23.4541
Tb427_110083100:pseudogene	n/a	3312	1566	Leishmanolysin, putative	n/a	92.156	3.07187	7.26477	16.1627
Tb427_040027700	Tb927.4.2520	965	735	Sir2 family, putative	Silent information regulator 2 related protein 3	92.1601	3.072	16.0831	33.4333
Tb427_070073300	Tb927.7.6730	2493	2223	hypothetical protein, conserved	hypothetical protein, conserved	92.1895	3.07298	11.2012	21.9227
Tb427_110178500	Tb927.11.15960	3291	1485	Transmembrane amino acid transporter protein/Tryptophan/tyrosine permease family, putative	amino acid transporter, putative	92.4043	3.08014	8.77593	20.1769
Tb427_110061700	Tb927.11.5660	1445	1227	hypothetical protein, conserved	hypothetical protein, conserved	92.4375	3.08125	8.32155	17.898
Tb427_090093200	n/a	2954	1020	Zinc finger, C3HC4 type (RING finger)/RING-type zinc-finger/zinc-RING finger domain/ADP-ribosylation factor family/Ras of Complex, Roc, domain of DAPkinase/Ras family, putative	n/a	92.5301	3.08434	10.4953	22.7459
Tb427_020005300	Tb927.2.1600	2226	933	Invariant surface glycoprotein, putative	invariant surface glycoprotein, putative	92.5977	3.08659	13.8694	27.3606
Tb427_110038500	Tb927.11.3340	1870	753	RNA recognition motif. (a.k.a. RRM, RBD, or RNP domain), putative	RNA-binding protein 34, putative	92.613	3.0871	11.4864	24.4138	kinetochore - KKIP
Tb427_040047000	Tb927.4.4390	2897	555	hypothetical protein, conserved	hypothetical protein	92.6608	3.08869	12.5383	27.6341
Tb427_100008100	Tb927.10.470	2572	1578	GMC oxidoreductase, putative	choline dehydrogenase, putative	92.9118	3.09706	12.4707	26.019
Tb427_010008400	Tb927.1.1000	1278	1263	Mitochondrial branched-chain alpha-ketoacid dehydrogenase kinase/Histidine kinase-, DNA gyrase B-, and HSP90-like ATPase, putative	developmentally regulated phosphoprotein	92.9262	3.09754	10.7337	21.5467
Tb427_020028900	Tb927.2.5480	2382	2295	hypothetical protein, conserved	hypothetical protein, conserved	92.9365	3.09788	10.565	22.676
Tb427_010024000	Tb927.1.3320	1058	1047	hypothetical protein, conserved	leucine-rich repeat protein (LRRP), putative	92.953	3.09843	8.99703	18.4015
Tb427_090068300	Tb927.9.11870	1791	858	FYVE zinc finger containing protein, putative	predicted zinc finger protein, zinc finger protein, putative	92.9561	3.09854	11.3097	23.5013
Tb427_040007600	Tb927.4.570	1806	1752	hypothetical protein, conserved	Replication factor-A C terminal domain containing protein, putative	93.0322	3.10107	9.10635	17.971
Tb427_100164500	Tb927.10.15600	2484	1002	FKBP-type peptidyl-prolyl cis-trans isomerase, putative	FKBP-type peptidylprolyl cis-trans isomerase, putative	93.0546	3.10182	9.27295	19.4689
Tb427_100060800	Tb927.10.5660	2164	1008	DnaJ domain containing protein, putative	heat shock protein, putative	93.1459	3.10486	11.9252	24.5885
Tb427_110136000	Tb927.11.11950	1822	1182	Cytochrome oxidase assembly protein, putative	cytochrome oxidase assembly protein, putative	93.1923	3.10641	10.2627	20.8925	electron transport - complex IV	electron transport chain
Tb427_110061800	Tb927.11.5670	1875	1116	Mnd1 HTH domain/Leucine zipper with capping helix domain containing protein, putative	Mnd1 family, putative	93.2357	3.10786	8.72076	19.6447
Tb427_110184600	Tb927.11.16500	2092	1221	hypothetical protein, conserved	hypothetical protein, conserved	93.3025	3.11008	10.8576	22.436
Tb427_080079300:pseudogene	n/a	2770	1857	BNR repeat-like domain containing protein, putative	n/a	93.3765	3.11255	8.42411	18.7529
Tb427_100015100	Tb927.10.1050	1495	1401	Serine carboxypeptidase, putative	serine peptidase, Clan SC, Family S10	93.3945	3.11315	18.8269	40.454
Tb427_110126100	n/a	2442	369	hypothetical protein	n/a	93.412	3.11373	10.8026	22.9579
Tb427_110168600	Tb927.11.15010	3546	1722	Protein tyrosine kinase/Protein kinase domain/PH domain containing protein, putative	Serine/threonine-protein kinase NEK21, putative	93.4503	3.11501	8.38336	17.1765
Tb427_100157200	Tb927.10.14900	3431	1722	hypothetical protein, conserved	hypothetical protein, conserved	93.457	3.11523	9.58626	21.8142
Tb427_060037700	Tb927.6.3260	1263	1131	hypothetical protein, conserved	hypothetical protein, conserved	93.5147	3.11716	10.1155	20.9168
Tb427_070064200	Tb927.7.5830	447	321	hypothetical protein, conserved	hypothetical protein, conserved	93.5322	3.11774	18.122	39.0115
Tb427_070010300	Tb927.7.690	2039	1479	FYVE zinc finger containing protein, putative	zinc finger protein, putative	93.6844	3.12281	9.38427	20.1674
Tb427_110056000	Tb927.11.5090	3432	1254	Aminotransferase class I and II, putative	aspartate aminotransferase, mitochondrial	93.6958	3.12319	8.7937	18.8242
Tb427_110091000	Tb927.11.8330	3215	1305	hypothetical protein, conserved	zinc finger protein, C2H2 type, putative	93.7051	3.1235	11.6731	26.4924
Tb427_110120000	Tb927.11.10470	3624	1959	hypothetical protein, conserved	hypothetical protein, conserved	93.7094	3.12365	10.1839	21.8519
Tb427_010011800	Tb927.1.1470	3987	1752	hypothetical protein, conserved	conserved protein, unknown function	93.7512	3.12504	9.0046	18.9569
Tb427_110099300	Tb927.11.9160	2023	1368	ATPase family associated with various cellular activities (AAA), putative	ATPase-like protein, putative	93.8232	3.12744	9.97226	21.845
Tb427_100048000	Tb927.10.4370	1308	1308	hypothetical protein, conserved	expression site-associated gene (ESAG) protein, putative, expression site-associated gene 3 (ESAG3) protein, putative	93.8334	3.12778	13.4897	30.3479
Tb427_030019400	Tb927.3.1970	1119	969	DNA / pantothenate metabolism flavoprotein, putative	phosphopantothenoylcysteine synthetase, putative	94	3.13333	10.8952	23.5912
Tb427_050018400	Tb927.5.1370	863	714	Cyclophilin type peptidyl-prolyl cis-trans isomerase/CLD, putative	peptidyl-prolyl cis-trans isomerase, putative	94.0525	3.13508	10.6552	21.581
Tb427_100071800	Tb927.10.6730	1529	1473	Plasma-membrane choline transporter, putative	Plasma-membrane choline transporter, putative	94.2256	3.14085	12.356	24.2821
Tb427_080027200	Tb927.8.2400	996	786	hypothetical protein, conserved	hypothetical protein, conserved	94.2498	3.14166	10.7266	23.0259
Tb427_110012000:pseudogene	n/a	1909	141	hypothetical protein	n/a	94.4291	3.14764	10.6131	23.1236
Tb427_100041500	Tb927.10.3690	1855	1404	Ribosomal RNA adenine dimethylase, putative	rRNA dimethyltransferase, putative	94.4822	3.14941	9.81633	19.3265
Tb427_060007800	n/a	4711	1014	Adenylate and Guanylate cyclase catalytic domain containing protein, putative	n/a	94.6145	3.15382	5.56133	12.4193
Tb427_020024000	Tb927.2.4900	1365	981	hypothetical protein, conserved	hypothetical protein, conserved	94.6701	3.15567	11.2171	23.0442
Tb427_060043800	Tb927.6.3880	2708	1503	hypothetical protein, conserved	hypothetical protein, conserved	94.763	3.15877	10.4822	23.3268
Tb427_060016900	Tb927.6.1400	1800	783	Cyclophilin type peptidyl-prolyl cis-trans isomerase/CLD, putative	cyclophilin-type peptidyl-prolyl cis-trans isomerase, putative	94.7689	3.15896	10.6348	22.3068
Tb427_030042700	Tb927.3.3990	1700	1317	hypothetical protein, conserved	KREPB6	94.8551	3.16184	9.21387	19.7376	editosome	mitochondrion - matrix
Tb427_080075300	Tb927.8.6900	821	636	Transport protein particle (TRAPP) component, putative	transport protein particle (TRAPP) component, putative	94.975	3.16583	12.4107	27.5903
Tb427_070061200	Tb927.7.5550	2224	1095	TLD, putative	TLD, putative	94.9834	3.16611	10.6743	23.2535
Tb427_070061200	Tb927.7.5550	2224	1095	TLD, putative	TLD, putative	94.9834	3.16611	10.6743	23.2535
Tb427_070073400	Tb927.7.6740	3096	2982	ATPase family associated with various cellular activities (AAA), putative	ATPase family associated with various cellular activities (AAA), putative	95.0887	3.16962	8.94119	18.4906
Tb427_080072400	Tb927.8.6610	1767	1038	hypothetical protein, conserved	hypothetical protein, conserved	95.1864	3.17288	11.1726	23.4204
Tb427_020032800	n/a	3570	960	non-haem dioxygenase in morphine synthesis N-terminal/2OG-Fe(II) oxygenase superfamily, putative	n/a	95.2467	3.17489	11.5637	25.1076
Tb427_050043700	Tb927.5.3720	673	639	hypothetical protein, conserved	hypothetical protein, conserved	95.2627	3.17542	12.9187	27.5332
Tb427_100022600	Tb927.10.1940	1346	1038	Protein tyrosine kinase/Protein kinase domain containing protein, putative	CAMK/CAMKL pseudokinase, putative	95.3431	3.1781	13.1862	28.3934
Tb427_020016800	Tb927.2.3580	4080	1404	Transcription factor S-II (TFIIS), putative	transcription elongation factor s-II, putative	95.3718	3.17906	26.0449	61.0264
Tb427_020026000	Tb927.2.5120	747	666	Regulated-SNARE-like domain/Synaptobrevin, putative	Vesicle-associated membrane protein 7	95.5232	3.18411	12.4224	27.5044
Tb427_070057400	Tb927.7.5170	549	495	Ribosomal protein L23, putative	60S ribosomal protein L23a, 60S ribosomal protein L25	95.6208	3.18736	75.7928	165.916	60S ribosome	cytosol
Tb427_110023000	Tb927.11.1830	1872	1713	hypothetical protein, conserved	hypothetical protein, conserved	95.6242	3.18747	14.5368	32.4978
Tb427_040017500	Tb927.4.1520	597	594	hypothetical protein, conserved	Simiate family protein, putative	95.6292	3.18764	15.1228	31.1817
Tb427_010011500	Tb927.1.1390	1159	738	hypothetical protein, conserved	hypothetical protein, conserved	95.6323	3.18774	9.60673	20.4861
Tb427_090039800	Tb927.9.7100	1419	741	hypothetical protein, conserved	hypothetical protein, conserved	95.6985	3.18995	7.81125	16.7848
Tb427_110109400	Tb927.11.10080	1074	570	hypothetical protein, conserved	LSU ribosomal protein, mitochondrial, putative	95.711	3.19037	9.6408	20.9373
Tb427_110104900	Tb927.11.9660	1272	849	Zinc finger, C3HC4 type (RING finger) containing protein, putative	Zinc finger, C3HC4 type (RING finger), putative	95.7739	3.19246	10.0418	22.0582
Tb427_110104900	Tb927.11.9660	1272	849	Zinc finger, C3HC4 type (RING finger) containing protein, putative	Zinc finger, C3HC4 type (RING finger), putative	95.7739	3.19246	10.0418	22.0582
Tb427_100062100	Tb927.10.5800	815	420	hypothetical protein, conserved	hypothetical protein, conserved	95.7985	3.19328	14.0543	27.981
Tb427_110174500	Tb927.11.15590	926	864	hypothetical protein, conserved	hypothetical protein, conserved	95.8219	3.19406	9.50363	18.5953
Tb427_110154200	Tb927.11.13650	1066	360	Cytochrome b5-like Heme/Steroid binding domain containing protein, putative	cytochrome b5, putative	95.8372	3.19457	9.22417	21.1483
Tb427_050031800	Tb927.5.2540	1823	1233	Organic solute transport protein 1, putative	Organic solute transport protein 1, putative	95.8558	3.19519	8.86206	19.3172
Tb427_030024300	Tb927.3.2460	1607	1014	hypothetical protein, conserved	hypothetical protein, conserved	96.1516	3.20505	10.3252	23.0355
Tb427_100135800	Tb927.10.12860	2702	2085	PIH1 N-terminal domain/PIH1 CS-like domain containing protein, putative	pre-RNA processing PIH1/Nop17, putative	96.169	3.20563	26.5717	64.9432
Tb427_110162800	Tb927.11.14490	738	573	SHS2 domain found in N terminus of Rpb7p/Rpc25p/MJ0397, putative	RNA polymerase subunit, putative	96.1815	3.20605	12.7381	27.1155
Tb427_090074700	Tb927.9.12670	1376	1092	Zinc knuckle, putative	predicted zinc finger protein	96.226	3.20753	11.5432	23.0042
Tb427_020024900	Tb927.2.5000	1739	1221	hypothetical protein, conserved	hypothetical protein, conserved	96.241	3.20803	22.2754	43.8372
Tb427_030030300	Tb927.3.2970	845	591	hypothetical protein, conserved	hypothetical protein, conserved	96.4212	3.21404	9.2995	22.6707
Tb427_100128900	Tb927.10.12150	1372	1356	hypothetical protein, conserved	hypothetical protein, conserved	96.4731	3.21577	8.70123	18.8964
Tb427_110074400	Tb927.11.6950	667	627	hypothetical protein, conserved	hypothetical protein	96.4775	3.21592	11.5514	27.2116
Tb427_060031000	Tb927.6.2590	1253	393	hypothetical protein, conserved	hypothetical protein, conserved	96.4941	3.21647	10.4939	22.1694
Tb427_010030300	Tb927.1.4520	4504	2196	Zinc finger, C3HC4 type (RING finger)/RING-type zinc-finger containing protein, putative	Zinc finger, C3HC4 type (RING finger), putative	96.5003	3.21668	11.5822	24.9643
Tb427_110064200	Tb927.11.5900	3344	966	hypothetical protein, conserved	hypothetical protein, conserved	96.5262	3.21754	9.93523	21.7529
Tb427_090044900	Tb927.9.8030	2389	1611	hypothetical protein, conserved	hypothetical protein, conserved	96.6236	3.22079	8.83089	19.087
Tb427_040045800	n/a	1155	1155	hypothetical protein, conserved	n/a	96.6852	3.22284	9.14151	22.0621
Tb427_010028800	Tb927.1.4250	4445	2352	hypothetical protein, conserved	promoter binding protein 1	96.688	3.22293	10.0197	21.6522
Tb427_100115200	n/a	566	63	hypothetical protein	n/a	96.6964	3.22321	17.6027	41.9577
Tb427_090022900	Tb927.9.3780	1368	261	Mitochondrial pyruvate carriers, putative	Mitochondrial pyruvate carrier 1	96.7533	3.22511	19.5179	48.8092
Tb427_100132900	Tb927.10.12550	907	891	hypothetical protein, conserved	hypothetical protein, conserved	96.7794	3.22598	10.5906	21.3397
Tb427_080077000	Tb927.8.7070	1297	951	hypothetical protein, conserved	Flagellum attachment zone protein 15	96.8061	3.22687	14.8259	32.1118
Tb427_100123900	Tb927.10.11630	4509	1905	PSP1 C-terminal conserved region containing protein, putative	PSP1 C-terminal conserved region, putative	96.9579	3.23193	10.4432	23.2515
Tb427_110028000	Tb927.11.2310	3850	3186	hypothetical protein, conserved	hypothetical protein, conserved	97.053	3.2351	10.2696	21.9287
Tb427_110028000	Tb927.11.2310	3850	3186	hypothetical protein, conserved	hypothetical protein, conserved	97.053	3.2351	10.2696	21.9287
Tb427_090029100	Tb927.9.5170	2002	1416	GHMP kinases N terminal domain/GHMP kinases C terminal, putative	phosphomevalonate kinase protein, putative	97.1238	3.23746	9.12614	18.7531
Tb427_110041400	n/a	1308	1308	Nucleoside transporter, putative	n/a	97.1788	3.23929	12.0742	27.076
Tb427_060056200	Tb927.6.5120	380	324	60s Acidic ribosomal protein, putative	60S acidic ribosomal protein P2, putative	97.2	3.24	71.0286	207.809
Tb427_100170300	Tb927.10.16070	780	756	Eukaryotic initiation factor 4E, putative	Eukaryotic translation initiation factor 4E-2	97.2779	3.2426	20.5449	41.1116
Tb427_090092000	n/a	783	783	Glutamic acid/alanine-rich protein of Trypanosoma, putative	n/a	97.2934	3.24311	12.6563	29.5649
Tb427_070082100	Tb927.7.7450	3502	1806	NGP1NT (NUC091) domain/Ferrous iron transport protein B/50S ribosome-binding GTPase, putative	GTP-binding protein, putative	97.4965	3.24988	11.5857	26.7401
Tb427_100026300	Tb927.10.2210	3464	1989	Ubiquitin carboxyl-terminal hydrolase, putative	Peptidase C19, ubiquitin carboxyl-terminal hydrolase, putative	97.6859	3.2562	9.02056	19.9274
Tb427_020005800	Tb927.2.1740	623	618	hypothetical protein, conserved	hypothetical protein, conserved	97.7594	3.25865	14.3987	32.1776
Tb427_040009800	Tb927.4.790	1030	663	hypothetical protein, conserved	hypothetical protein, conserved	97.8006	3.26002	15.044	32.471
Tb427_090005800	Tb927.9.1420	1893	927	hypothetical protein, conserved	hypothetical protein, conserved	97.8473	3.26158	7.79085	17.167	MRB1 complex	mitochondrion - matrix
Tb427_080022600	Tb927.8.1970	1122	915	hypothetical protein, conserved	hypothetical protein, conserved	97.9084	3.26361	9.54797	22.284
Tb427_040023400	Tb927.4.2100	3107	462	hypothetical protein, conserved	hypothetical protein	97.9193	3.26398	10.5218	24.547
Tb427_040016000	Tb927.4.1370	886	456	hypothetical protein, conserved	Mitoribosomal SSU assembly factor 31	97.9371	3.26457	10.7068	23.685
Tb427_030048000	Tb927.3.4460	1321	1167	hypothetical protein, conserved	F-box protein, putative	97.9735	3.26578	13.3176	29.2261
Tb427_080067400	Tb927.8.6170	2112	2010	Transketolase, thiamine diphosphate binding domain/Transketolase, pyrimidine binding domain/Transketolase, C-terminal domain containing protein, putative	transketolase, putative	98.0201	3.26734	11.5687	26.3682
Tb427_020014300	n/a	1311	1311	Invariant surface glycoprotein, putative	n/a	98.0934	3.26978	22.1184	47.5983
Tb427_100120000	Tb927.10.11290	1322	1044	hypothetical protein, conserved	hypothetical protein, conserved	98.1197	3.27066	10.8296	23.7074
Tb427_110040400	Tb927.11.3530	1602	678	Complex1_LYR-like/Complex 1 protein (LYR family), putative	NADH dehydrogenase (ubiquinone) 1 alpha subcomplex subunit, putative	98.2727	3.27576	12.2702	28.6207	electron transport - complex I	electron transport chain
Tb427_110040400	Tb927.11.3530	1602	678	Complex1_LYR-like/Complex 1 protein (LYR family), putative	NADH dehydrogenase (ubiquinone) 1 alpha subcomplex subunit, putative	98.2727	3.27576	12.2702	28.6207	electron transport - complex I	electron transport chain
Tb427_090093300	n/a	1930	1188	hypothetical protein, conserved	n/a	98.3491	3.2783	11.4668	28.8264
Tb427_100025200	n/a	1935	1350	Elongation factor Tu GTP binding domain/Elongation factor Tu domain 2/Elongation factor Tu C-terminal domain containing protein, putative	n/a	98.3985	3.27995	5.93254	16.444
Tb427_030055400	Tb927.3.5190	2837	1077	hypothetical protein, conserved	hypothetical protein, conserved	98.4117	3.28039	9.32438	22.9619
Tb427_070073200	Tb927.7.6720	1618	1170	hypothetical protein, conserved	hypothetical protein, conserved	98.4138	3.28046	11.3177	25.1867
Tb427_040041500	Tb927.4.3860	3699	3699	Periplasmic binding protein/Adenylate and Guanylate cyclase catalytic domain containing protein, putative	receptor-type adenylate cyclase GRESAG 4, putative	98.4973	3.28324	11.6243	27.0807
Tb427_070072500	Tb927.7.6650	3480	3210	Colon cancer-associated protein Mic1-like, putative	Colon cancer-associated protein Mic1-like, putative	98.5238	3.28413	11.0368	24.4515
Tb427_070014100	n/a	459	450	Ribosomal protein S9/S16, putative	n/a	98.5385	3.28462	73.5362	178.068	40S ribosome	cytosol
Tb427_040053000	Tb927.4.4960	2588	1398	Cation efflux family, putative	zinc transporter, putative	98.5677	3.28559	12.0186	27.1352
Tb427_080006100	Tb927.8.595	315	246	hypothetical protein, conserved	hypothetical protein	98.5704	3.28568	22.9017	55.0928
Tb427_050007500:pseudogene	n/a	2830	1356	hypothetical protein, conserved	n/a	98.6313	3.28771	10.821	24.999
Tb427_090067900	Tb927.9.11820	1739	969	CRAL/TRIO, N-terminal domain/CRAL/TRIO domain containing protein, putative	CRAL/TRIO domain containing protein, putative	98.689	3.28963	6.15365	13.3687
Tb427_100070200	Tb927.10.6560	1639	1332	Protein of unknown function DUF72, putative	Protein of unknown function DUF72, putative	98.8598	3.29533	8.20555	18.1007
Tb427_090087100	Tb927.9.14990	814	423	hypothetical protein, conserved	hypothetical protein, conserved	98.885	3.29617	9.01771	23.0301
Tb427_040037900	Tb927.4.3510	999	435	RNA polymerase Rpb6, putative	DNA-directed RNA polymerase subunit, putative	98.9203	3.29734	9.55222	22.4037
Tb427_110073600	Tb927.11.6850	905	723	Optic atrophy 3 protein (OPA3), putative	Optic atrophy 3 protein (OPA3), putative	99.0063	3.30021	9.69923	20.0905
Tb427_050007200	Tb927.5.309b	4693	1182	Invariant surface glycoprotein, putative	invariant surface glycoprotein, putative	99.0104	3.30035	13.5369	34.0797
Tb427_090014900	Tb927.9.2490	2804	1740	hypothetical protein, conserved	nucleolar protein	99.0369	3.30123	24.3273	55.5783
Tb427_110174100	Tb927.11.15550	1737	927	Oxidoreductase FAD-binding domain/Oxidoreductase NAD-binding domain containing protein, putative	NADH-cytochrome b5 reductase, putative	99.0919	3.30306	9.9495	22.2785
Tb427_010025100	n/a	3871	2016	Reverse transcriptase (RNA-dependent DNA polymerase)/RNase H, putative	n/a	99.1468	3.30489	9.05667	21.1286
Tb427_070070400	Tb927.7.6465	794	258	hypothetical protein, conserved	hypothetical protein	99.1602	3.30534	12.663	29.4217
Tb427_050031300:pseudogene	n/a	2262	1254	hypothetical protein, conserved	n/a	99.1779	3.30593	10.7377	24.5279
Tb427_040008200	Tb927.4.630	1165	903	hypothetical protein, conserved	MICOS complex subunit MIC34	99.21	3.307	12.3251	26.813
Tb427_080070100	Tb927.8.6440	2036	558	RNA recognition motif. (a.k.a. RRM, RBD, or RNP domain), putative	RNA-binding protein, putative	99.2138	3.30713	31.0942	70.2943
Tb427_110070600	Tb927.11.6560	1682	1215	hypothetical protein, conserved	Centriole protein POC11, putative	99.2529	3.30843	12.8193	29.5212
Tb427_040054600	Tb927.4.5120	3839	3834	hypothetical protein, conserved	hypothetical protein, conserved	99.3007	3.31002	22.3213	45.9774
Tb427_050008500	Tb927.5.430	1856	1134	Invariant surface glycoprotein, putative	invariant surface glycoprotein, putative	99.314	3.31047	13.4004	28.8857
Tb427_040042100	Tb927.4.3920	3274	3240	CRAL/TRIO domain containing protein, putative	CRAL/TRIO domain containing protein, putative	99.3149	3.3105	11.0925	24.2359
Tb427_070065600	Tb927.7.5950	3266	1773	Major Facilitator Superfamily/Nodulin-like, putative	protein associated with differentiation 3, putative	99.3202	3.31067	12.739	27.3852
Tb427_090038900	Tb927.9.6960	1064	1023	hypothetical protein, conserved	hypothetical protein, conserved	99.3405	3.31135	9.75344	22.0627
Tb427_110183800	Tb927.11.16420	1044	894	Methyltransferase TYW3, putative	Methyltransferase TYW3, putative	99.4014	3.31338	12.2303	25.5903
Tb427_050020600:pseudogene	n/a	2564	132	hypothetical protein, conserved	n/a	99.4459	3.31486	11.9202	27.0484
Tb427_050008600	Tb927.5.440	4119	2328	BNR repeat-like domain containing protein, putative	trans-sialidase, putative	99.5032	3.31677	8.19525	18.6529
Tb427_060012000	Tb927.6.860	5000	2337	hypothetical protein, conserved	hypothetical protein	99.5937	3.31979	9.18137	21.4703
Tb427_070029800	Tb927.7.2530	1256	927	Acetyltransferase (GNAT) domain/FR47-like protein, putative	N-acetyltransferase, putative	99.7629	3.32543	11.2087	25.1019
Tb427_080068900	Tb927.8.6320	1747	1254	Protein prenyltransferase alpha subunit repeat, putative	hypothetical protein, conserved	99.7636	3.32545	11.0723	22.8538
Tb427_090091800	n/a	783	783	Glutamic acid/alanine-rich protein of Trypanosoma, putative	n/a	99.8279	3.3276	13.0665	31.14
Tb427_110122200	Tb927.11.10700	848	789	Glucosidase II beta subunit-like protein, putative	glucosidase II beta subunit-like protein, putative	100.098	3.33661	19.3781	43.6425
Tb427_020020800	Tb927.2.4445	600	402	hypothetical protein, conserved	hypothetical protein, conserved	100.103	3.33677	19.2633	43.2026
Tb427_110121500	Tb927.11.10620	1316	576	hypothetical protein, conserved	hypothetical protein, conserved	100.105	3.33682	14.5093	34.6232
Tb427_070084300	n/a	4275	3690	Periplasmic binding protein/Adenylate and Guanylate cyclase catalytic domain containing protein, putative	n/a	100.107	3.33689	8.74415	21.494
Tb427_040049500	Tb927.4.4640	646	555	hypothetical protein, conserved	hypothetical protein, conserved	100.134	3.3378	9.6909	24.2124
Tb427_030014600	Tb927.3.1490	4597	2451	Leucine Rich repeat/BspA type Leucine rich repeat region (6 copies), putative	leucine-rich repeat protein (LRRP), putative	100.21	3.34032	8.94702	20.4689
Tb427_060038900	n/a	3940	2397	Reverse transcriptase (RNA-dependent DNA polymerase), putative	n/a	100.255	3.34183	7.80406	19.8304
Tb427_070060500	Tb927.7.5480	3225	1584	Dihydrofolate reductase/Thymidylate synthase, putative	dihydrofolate reductase-thymidylate synthase	100.299	3.34329	22.5894	46.1136
Tb427_050009700	Tb927.5.540	1203	384	hypothetical protein, conserved	hypothetical protein	100.347	3.34489	11.9356	29.2098
Tb427_060030300	Tb927.6.2540	1065	960	DREV methyltransferase/Methyltransferase domain containing protein, putative	DREV methyltransferase, putative	100.357	3.34524	12.8593	29.0625
Tb427_070028800	Tb927.7.2420	3741	1506	Protein tyrosine kinase/Protein kinase domain containing protein, putative	glycogen synthase kinase-3 alpha, putative	100.385	3.34618	12.0716	29.4695
Tb427_100104100	Tb927.10.9730	1523	1002	hypothetical protein, conserved	hypothetical protein, conserved	100.52	3.35067	18.4048	47.2002
Tb427_100045600	Tb927.10.4120	1461	345	Ribosomal protein L7Ae/L30e/S12e/Gadd45 family, putative	60S ribosomal protein L30	100.521	3.35071	76.0562	217.446	60S ribosome	cytosol
Tb427_100045600	Tb927.10.4120	1461	345	Ribosomal protein L7Ae/L30e/S12e/Gadd45 family, putative	60S ribosomal protein L30	100.521	3.35071	76.0562	217.446	60S ribosome	cytosol
Tb427_100126600	Tb927.10.11920	610	483	hypothetical protein, conserved	hypothetical protein, conserved	100.611	3.3537	15.5859	37.3722
Tb427_060022900	Tb927.6.1860	1160	825	Ribosome recycling factor, putative	ribosome recycling factor, putative	100.658	3.35527	11.4288	26.9856
Tb427_110024100	Tb927.11.1930	1718	1665	Ubiquitin carboxyl-terminal hydrolase, putative	ubiquitin carboxyl-terminal hydrolase, putative	100.7	3.35667	10.0751	23.4328
Tb427_090016000	Tb927.9.2700	2401	1452	hypothetical protein, conserved	hypothetical protein, conserved	100.717	3.35722	9.57653	20.8168
Tb427_110165600	Tb927.11.14720	1998	1254	hypothetical protein, conserved	hypothetical protein, conserved	100.788	3.3596	12.3198	28.9093
Tb427_040054700	Tb927.4.5130	846	798	KH domain/Domain of unknown function (DUF1771)/Smr domain containing protein, putative	KH domain/Domain of unknown function (DUF1771)/Smr domain containing protein, putative	100.923	3.36409	13.462	30.9146
Tb427_010020500	Tb927.1.2730	2401	1071	hypothetical protein, conserved	conserved protein, unknown function	100.925	3.36417	12.6142	27.379
Tb427_070021300	Tb927.7.1700	2464	1659	hypothetical protein, conserved	hypothetical protein, conserved	100.947	3.36491	8.66083	19.8873
Tb427_070048200	Tb927.7.4280	2637	636	hypothetical protein, conserved	hypothetical protein, conserved	101.01	3.36699	9.56659	23.3647
Tb427_030060200	Tb927.3.5670	3153	333	hypothetical protein, conserved	hypothetical protein	101.02	3.36733	10.6241	25.4847
Tb427_100127900	Tb927.10.12050	3361	870	hypothetical protein, conserved	LSU ribosomal protein, mitochondrial, putative	101.035	3.36784	9.19869	20.8846
Tb427_080081700	Tb927.8.7590	5863	3804	Adenylate and Guanylate cyclase catalytic domain containing protein, putative	receptor-type adenylate cyclase GRESAG 4, putative	101.065	3.36884	8.8081	20.8259
Tb427_100015500	Tb927.10.1240	1363	759	hypothetical protein, conserved	hypothetical protein, conserved	101.092	3.36975	11.716	26.6417
Tb427_070049000	Tb927.7.4360	1246	993	hypothetical protein, conserved	hypothetical protein, conserved	101.119	3.37063	8.79172	19.1799
Tb427_070027900	Tb927.7.2330	16306	14340	hypothetical protein, conserved	Protein of unknown function (DUF1663), putative	101.155	3.37183	12.3597	27.4528
Tb427_020029600	Tb927.2.5650	2382	2295	hypothetical protein, conserved	hypothetical protein, conserved	101.188	3.37292	9.85577	23.2307
Tb427_070062200	Tb927.7.5640	1641	816	G-patch domain containing protein, putative	G-patch domain containing protein, putative	101.21	3.37366	11.9928	26.2984
Tb427_110166800	Tb927.11.14840	1916	753	hypothetical protein, conserved	chromosomal passenger complex 2	101.282	3.37607	41.6699	111.574
Tb427_060034300	Tb927.6.2920	2283	2253	hypothetical protein, conserved	Rad17 cell cycle checkpoint protein, putative	101.356	3.37853	9.84394	22.2931
Tb427_110057200	Tb927.11.5210	1934	1788	hypothetical protein, conserved	hypothetical protein, conserved	101.432	3.38105	8.44902	20.5426
Tb427_110163500	Tb927.11.14550	2364	1791	PPPDE putative peptidase domain containing protein, putative	PPPDE putative peptidase domain containing protein, putative	101.461	3.38202	10.7368	24.4881
Tb427_090072000	Tb927.9.12400	5415	4038	Protein kinase domain/Protein tyrosine kinase, putative	STE/STE11 serine/threonine-protein kinase, putative	101.467	3.38223	9.98621	23.2447
Tb427_070058900	Tb927.7.5320	3175	2241	hypothetical protein, conserved	hypothetical protein, conserved	101.48	3.38265	20.9838	45.3056
Tb427_030043600	n/a	3925	1788	Nodulin-like, putative	n/a	101.483	3.38277	69.4043	162.306
Tb427_070011900	Tb927.7.850	1079	1005	hypothetical protein, conserved	hypothetical protein, conserved	101.605	3.38683	12.7788	27.9745
Tb427_080078100	Tb927.8.7180	914	129	hypothetical protein, conserved	hypothetical protein, conserved	101.654	3.38847	10.0461	22.8499
Tb427_080072300	Tb927.8.6600	1884	948	Glutathione S-transferase N-terminal domain/Outer mitochondrial membrane transport complex protein/Glutathione S-transferase, N-terminal domain/Glutathione S-transferase, C-terminal domain containing protein, putative	Glutathione S-transferase, C-terminal domain containing protein, putative	101.754	3.3918	9.62484	22.1073	OM import machinery	mitochondrion - OM
Tb427_100157700:pseudogene	n/a	670	147	hypothetical protein, conserved	n/a	101.817	3.39391	14.8352	34.374
Tb427_040045000	Tb927.4.4230	4073	2268	RNA recognition motif. (a.k.a. RRM, RBD, or RNP domain), putative	RNA-binding protein, putative	101.961	3.3987	10.6358	25.8051
Tb427_100126800	Tb927.10.11940	2168	1965	ABC1 family, putative	ABC1 protein, putative	102.008	3.40026	10.9356	25.9807
Tb427_040044500	Tb927.4.4180	2619	2502	hypothetical protein, conserved	SUMO-interacting motif-containing protein	102.12	3.40398	14.2318	31.1876
Tb427_100152800	Tb927.10.14450	1952	1188	hypothetical protein, conserved	hypothetical protein, conserved	102.125	3.40417	8.70563	19.9055
Tb427_040010100	Tb927.4.820	1291	1146	NLI interacting factor-like phosphatase, putative	TFIIF-stimulated CTD phosphatase, putative	102.15	3.40501	12.581	28.4484
Tb427_110188000	Tb927.11.16820	4464	1113	hypothetical protein, conserved	hypothetical protein, conserved	102.178	3.40593	8.37994	19.4181
Tb427_030008200	Tb927.3.850	3735	2265	hypothetical protein, conserved	hypothetical protein, conserved	102.217	3.40723	9.62699	23.1449
Tb427_080036600	Tb927.8.3210	846	519	hypothetical protein, conserved	hypothetical protein, conserved	102.217	3.40723	14.9996	34.9683
Tb427_110162700	Tb927.11.14480	1383	1329	Ubiquitin carboxyl-terminal hydrolase, putative	ubiquitin carboxyl-terminal hydrolase, putative	102.219	3.40728	11.4573	26.0554
Tb427_090039700	Tb927.9.7090	1339	1104	hypothetical protein, conserved	hypothetical protein, conserved	102.222	3.40741	11.5575	25.6394
Tb427_100129100	Tb927.10.12170	811	684	PRA1 family protein, putative	RAB-interacting protein, putative	102.252	3.4084	14.1407	37.2944
Tb427_050035200	Tb927.5.2870	3216	1443	hypothetical protein, conserved	hypothetical protein	102.271	3.40902	6.63817	16.3292
Tb427_060039000	Tb927.6.3410	1079	936	hypothetical protein, conserved	hypothetical protein, conserved	102.398	3.41326	10.8417	24.7824
Tb427_100097200	Tb927.10.9010	686	681	hypothetical protein, conserved	leucine-rich repeat protein (LRRP), putative	102.417	3.41391	15.328	33.3856
Tb427_030007600	Tb927.3.790	1131	1071	hypothetical protein, conserved	zinc finger CCCH domain-containing protein 6, putative	102.464	3.41546	12.879	28.8377
Tb427_050033800	Tb927.5.2740	1925	1440	Rab-GTPase-TBC domain containing protein, putative	Rab-GTPase-TBC domain containing protein, putative	102.492	3.4164	9.61241	21.949
Tb427_100122000	Tb927.10.11430	1839	999	hypothetical protein, conserved	hypothetical protein, conserved	102.51	3.41701	10.4383	24.9497
Tb427_060037800	Tb927.6.3270	797	606	hypothetical protein, conserved	hypothetical protein, conserved	102.518	3.41726	9.73307	23.4227
Tb427_070076900	Tb927.7.6930	2307	1473	AFG1-like ATPase, putative	ATPase, putative	102.521	3.41738	11.1643	26.1654
Tb427_110169100	Tb927.11.15060	1132	399	Histone-like transcription factor (CBF/NF-Y) and archaeal histone, putative	hypothetical protein, conserved	102.54	3.41799	11.1579	27.2366
Tb427_110169100	Tb927.11.15060	1132	399	Histone-like transcription factor (CBF/NF-Y) and archaeal histone, putative	hypothetical protein, conserved	102.54	3.41799	11.1579	27.2366
Tb427_070045000	Tb927.7.3960	1306	504	Ribosomal protein L16p/L10e, putative	Mitochondrial ribosomal protein L16	102.553	3.41842	10.6305	26.0567	mitochondrial ribosome	mitochondrion - matrix
Tb427_040034200	Tb927.4.3170	2851	2691	Lipase (class 3), putative	hypothetical protein, conserved	102.565	3.41882	9.9295	24.4587
Tb427_100049300	Tb927.10.4530	1056	864	hypothetical protein, conserved	hypothetical protein, conserved	102.566	3.41886	11.6778	25.7529
Tb427_080011500	Tb927.8.1130	6192	4293	Calcineurin-like phosphoesterase, putative	protein phosphatase with EF-Hand domains, putative	102.609	3.4203	10.6904	25.4621
Tb427_070063200	Tb927.7.5740	1867	1500	Probable Zinc-ribbon domain containing protein, putative	Mitoribosomal LSU assembly factor 22	102.691	3.42304	14.1841	36.0279
Tb427_020007700	Tb927.2.2090	5064	2922	hypothetical protein, conserved	SUMO-interacting motif-containing protein	102.781	3.42602	10.6762	24.909
Tb427_070077800	Tb927.7.7020	850	573	hypothetical protein, conserved	hypothetical protein	102.905	3.43018	13.6102	30.9253
Tb427_060005000	n/a	5179	3381	Endonuclease-reverse transcriptase/Reverse transcriptase (RNA-dependent DNA polymerase)/RNase H, putative	n/a	102.942	3.43141	7.89665	19.0369
Tb427_030006300	Tb927.3.660	1219	1137	hypothetical protein, conserved	hypothetical protein, conserved	103	3.43334	11.0676	24.7757
Tb427_060034800	Tb927.6.2970	1360	1287	tRNA pseudouridine synthase, putative	pseudouridine synthase A-like protein, putative	103.055	3.43516	8.95609	19.542
Tb427_050016700	Tb927.5.1200	2717	930	hypothetical protein, conserved	exosome complex component CSL4	103.107	3.4369	12.117	28.1197	exosome	nucleus
Tb427_110151500	Tb927.11.13370	853	849	hypothetical protein, conserved	hypothetical protein, conserved	103.111	3.43702	12.7692	28.8586
Tb427_080070600	Tb927.8.6490	5485	3237	Protein kinase domain/Protein tyrosine kinase/Leucine rich repeat, putative	Basal body protein	103.361	3.44537	9.68523	22.7471
Tb427_040054800	Tb927.4.5140	2109	798	Maf1 regulator, putative	repressor of RNA polymerase III transcription MAF1	103.407	3.44691	8.35815	20.0196
Tb427_110059200	Tb927.11.5410	3446	1953	hypothetical protein, conserved	SUMO-interacting motif-containing protein	103.446	3.44819	11.8193	26.8419
Tb427_050032700	Tb927.5.2630	1173	720	hypothetical protein, conserved	hypothetical protein, conserved	103.458	3.4486	8.87305	20.1248
Tb427_110105600	Tb927.11.9720	313	261	Ribosomal protein S27, putative	40S ribosomal protein S27, putative	103.519	3.45063	78.8494	222.873	40S ribosome	cytosol
Tb427_050026000	Tb927.5.1970	2972	828	hypothetical protein, conserved	hypothetical protein	103.52	3.45068	7.3128	16.8876
Tb427_110010000	Tb927.11.580	838	549	Tyrosine phosphatase family, putative	lipid-like atypical dual specificity phosphatase, putative	103.526	3.45088	10.2711	24.9241
Tb427_030053300	Tb927.3.4990	1092	1020	Alcohol dehydrogenase GroES-like domain/Zinc-binding dehydrogenase, putative	oxidoreductase, putative	103.537	3.45122	11.6236	27.7769
Tb427_030051500	Tb927.3.4810	1780	852	DNA replication complex GINS protein SLD5 C-terminus, putative	dna replication complex gins protein sld5	103.572	3.45241	8.07697	19.2904
Tb427_030051500	Tb927.3.4810	1780	852	DNA replication complex GINS protein SLD5 C-terminus, putative	dna replication complex gins protein sld5	103.572	3.45241	8.07697	19.2904
Tb427_100142000	Tb927.10.13430	2008	1455	Citrate synthase, C-terminal domain containing protein, putative	citrate synthase, putative	103.587	3.4529	9.23971	22.2885
Tb427_110017600	Tb927.11.1310	2180	978	Oxidoreductase FAD-binding domain/Oxidoreductase NAD-binding domain containing protein, putative	NADH-cytochrome b5 reductase, putative	103.708	3.45692	10.9699	26.2954
Tb427_080030100	Tb927.8.2670	1301	1287	Putative S-adenosyl-L-methionine-dependent methyltransferase, putative	Putative S-adenosyl-L-methionine-dependent methyltransferase, putative	103.72	3.45733	11.9819	28.0812
Tb427_050006400	Tb927.5.293b	2549	882	Protein of unknown function (DUF2974), putative	alpha/beta hydrolase family, putative	103.772	3.45906	13.356	30.8365
Tb427_020022000	Tb927.2.4610	1311	1104	Amino-transferase class IV, putative	branched-chain amino acid aminotransferase, putative	103.802	3.46006	34.3587	83.757
Tb427_030031100	Tb927.3.3050	3451	3036	hypothetical protein, conserved	kinetoplast ribosomal PPR-repeat containing protein 20	103.827	3.46091	10.6835	24.4807
Tb427_110043200	Tb927.11.3750	1152	921	Oxidoreductase FAD-binding domain/Oxidoreductase NAD-binding domain containing protein, putative	NADH-cytochrome b5 reductase, putative	103.83	3.46101	8.92715	20.7107	electron transport - complex III	electron transport chain
Tb427_110053800	Tb927.11.4870	1011	663	Protein of unknown function (DUF3592), putative	hypothetical protein, conserved	103.924	3.46413	10.2971	25.5176
Tb427_110156700	Tb927.11.13890	813	807	AKAP7 2'5' RNA ligase-like domain/2'-5' RNA ligase superfamily, putative	AKAP7 2'5' RNA ligase-like domain containing protein, putative	103.929	3.46431	10.4936	24.4214
Tb427_050035700	Tb927.5.2920	1410	1380	Ring finger domain/RING-like zinc finger/Zinc finger, C3HC4 type (RING finger) containing protein, putative	Ring finger domain containing protein, putative	103.946	3.46487	10.392	24.4437
Tb427_060015700	Tb927.6.1210	965	618	hypothetical protein, conserved	kinetoplastid kinetochore protein 6	103.949	3.46495	10.798	26.7946	kinetochore - KKT
Tb427_080010500	Tb927.8.1030	2223	882	hypothetical protein, conserved	chaperone protein DnaJ, putative	103.986	3.4662	8.06505	18.3186
Tb427_070066700	n/a	3820	3810	Periplasmic binding protein/Adenylate and Guanylate cyclase catalytic domain containing protein, putative	n/a	103.995	3.4665	12.8551	28.8649
Tb427_060020000	Tb927.6.1710	1278	330	hypothetical protein, conserved	hypothetical protein, conserved	104.008	3.46694	10.6215	23.6914
Tb427_050053600:pseudogene	n/a	683	492	hypothetical protein, conserved	n/a	104.048	3.46825	10.3676	23.8521
Tb427_110137500	Tb927.11.12070	1085	876	hypothetical protein, conserved	hypothetical protein, conserved	104.052	3.4684	10.3979	25.0192
Tb427_080078900	Tb927.8.7260	4897	2868	hypothetical protein, conserved	kinetoplast-associated protein, putative	104.084	3.46946	11.6439	26.8036
Tb427_020016900	Tb927.2.3610	2535	435	hypothetical protein, conserved	mitochondrial ATP synthase subunit g	104.093	3.46975	12.5135	30.6531	electron transport - FoF1 ATP synthase	electron transport chain
Tb427_040041100	Tb927.4.3820	1298	1281	hypothetical protein, conserved	hypothetical protein, conserved	104.135	3.47118	11.0049	26.8994
Tb427_050052900	Tb927.5.4550	5734	3732	Periplasmic binding protein/Adenylate and Guanylate cyclase catalytic domain containing protein, putative	ATP pyrophosphate-lyase, putative, adenylyl cyclase, putative, receptor-type adenylate cyclase GRESAG 4, putative	104.155	3.47183	9.25019	22.86
Tb427_110051600	Tb927.11.4670	612	330	hypothetical protein, conserved	hypothetical protein, conserved	104.246	3.47486	14.9963	34.6304
Tb427_080019400	Tb927.8.1665	978	348	hypothetical protein, conserved	hypothetical protein	104.406	3.48021	13.0209	31.6385
Tb427_110007100	Tb927.11.320	1460	273	Dynein light chain type 1, putative	dynein light chain 1, putative	104.418	3.48059	11.4122	28.1475
Tb427_070072100	Tb927.7.6610	3177	2694	hypothetical protein, conserved	hypothetical protein, conserved	104.432	3.48108	12.5004	28.4708
Tb427_110170200	Tb927.11.15170	843	795	Possible Fer4-like domain in RNase L inhibitor, RLI/Ribosome biogenesis protein, C-terminal, putative	ribosome biogenesis protein TSR3, putative	104.534	3.48447	12.066	26.4357
Tb427_030059800	Tb927.3.5630	950	936	Enoyl-CoA hydratase/isomerase, putative	3,2-trans-enoyl-CoA isomerase, mitochondrial precursor, putative	104.545	3.48483	8.55758	19.6368
Tb427_100138800	Tb927.10.13170	1744	1032	hypothetical protein, conserved	Mitoribosomal LSU assembly factor 29	104.586	3.4862	11.9917	27.8971
Tb427_100074200	Tb927.10.6920	1971	963	hypothetical protein, conserved	EF-hand domain pair, putative	104.61	3.48701	11.902	28.646
Tb427_030007200	Tb927.3.750	1609	1005	SET domain containing protein, putative	SET domain protein 12	104.666	3.48887	11.4495	28.3683
Tb427_070077500	Tb927.7.6990	1351	903	hypothetical protein, conserved	hypothetical protein, conserved	104.742	3.4914	10.8169	25.504	electron transport - complex IV	electron transport chain
Tb427_100133900:pseudogene	n/a	1135	90	hypothetical protein, conserved	n/a	104.758	3.49192	23.8771	56.9744
Tb427_070010000	Tb927.7.660	2130	1401	Cupin-like domain containing protein, putative	Jumonji domain protein CLD1	104.841	3.49469	9.21548	21.3833
Tb427_070014300	n/a	507	450	Ribosomal protein S9/S16, putative	n/a	104.848	3.49494	79.57	211.266	40S ribosome	cytosol
Tb427_050037100	Tb927.5.3060	1097	1005	hypothetical protein, conserved	hypothetical protein, conserved	104.923	3.49742	12.3328	29.576
Tb427_070079800	Tb927.7.7210	2163	2091	Domain of unknown function (DUF4139), putative	Present in the outer mitochondrial membrane proteome 37	104.991	3.4997	9.68943	23.0198
Tb427_110095000	Tb927.11.20730	1237	1047	Glycerophosphoryl diester phosphodiesterase family, putative	glycerophosphoryl diester phosphodiesterase, putative	105.206	3.50688	15.094	34.3489
Tb427_090025300	Tb927.9.4350	3194	2646	hypothetical protein, conserved	WD40 repeat-containing protein	105.207	3.5069	11.3288	26.3772
Tb427_080044100:pseudogene	n/a	4076	1959	hypothetical protein, conserved	n/a	105.241	3.50804	8.00153	19.6225
Tb427_110121900	Tb927.11.10660	19210	18300	hypothetical protein, conserved	Basal body protein	105.243	3.5081	25.4988	55.5065
Tb427_090042400	Tb927.9.7470	3027	1389	Nucleoside transporter, putative	purine nucleoside transporter	105.324	3.51081	14.5329	32.0838
Tb427_100151200:pseudogene	n/a	960	240	hypothetical protein, conserved	n/a	105.34	3.51132	11.5386	25.4913
Tb427_090047500	Tb927.9.8500	1080	399	hypothetical protein, conserved	hypothetical protein	105.408	3.51359	10.6539	24.5781
Tb427_070074000	Tb927.7.6800	1643	1137	hypothetical protein, conserved	LSU ribosomal protein, mitochondrial, putative	105.436	3.51455	6.95489	16.684
Tb427_020005200	Tb927.2.1560	1862	591	Cyclophilin type peptidyl-prolyl cis-trans isomerase/CLD, putative	peptidyl-prolyl cis-trans isomerase, putative	105.486	3.51619	20.9054	52.3758
Tb427_090016600	Tb927.9.2815	1251	1251	IGP family C-type lectin domain containing protein, putative	Domain of unknown function (DUF5075), putative	105.626	3.52087	7.93776	18.5131
Tb427_100110400	Tb927.10.10370	946	549	hypothetical protein	microtubule inner protein MC6	105.66	3.522	10.5887	26.9216
Tb427_010020800	Tb927.1.2760	566	114	hypothetical protein, conserved	hypothetical protein	105.685	3.52284	17.343	48.9686
Tb427_110064400	Tb927.11.5920	3424	2532	DnaJ domain containing protein, putative	DnaJ domain-containing protein, putative	105.793	3.52643	9.1569	21.9555
Tb427_090092400:pseudogene	n/a	4528	1356	Trypanosome variant surface glycoprotein (A-type), putative	n/a	105.797	3.52657	12.3212	29.1972
Tb427_110120300	Tb927.11.10500	1895	1590	hypothetical protein, conserved	hypothetical protein, conserved	105.86	3.52865	10.7319	24.6133
Tb427_110094500	Tb927.11.8820	2040	825	CHAP domain containing protein, putative	glutathionylspermidine synthetase, putative	106.001	3.53337	15.1451	38.4199
Tb427_100040600	Tb927.10.3600	3442	1620	hypothetical protein, conserved	hypothetical protein, conserved	106.031	3.53437	7.09317	16.8212
Tb427_110062200	Tb927.11.5710	2031	1272	DnaJ domain containing protein, putative	chaperone protein DnaJ, putative	106.05	3.53499	10.6463	26.4462
Tb427_100060000	Tb927.10.5600	2456	1806	Family of unknown function (DUF5393), putative	hypothetical protein, conserved	106.134	3.53779	9.85867	22.9798
Tb427_050029900	Tb927.5.2360	3329	2262	hypothetical protein, conserved	hypothetical protein, conserved	106.257	3.5419	10.329	24.963
Tb427_100076000	Tb927.10.7000	1133	999	hypothetical protein, conserved	hypothetical protein, conserved	106.288	3.54294	11.8133	28.0605
Tb427_060036800	Tb927.6.3170	2248	1446	hypothetical protein, conserved	hypothetical protein, conserved	106.295	3.54315	10.9389	26.1118
Tb427_070067500	Tb927.7.6180	1808	837	hypothetical protein, conserved	hypothetical protein, conserved	106.49	3.54965	12.4906	28.6052
Tb427_060019100	Tb927.6.1620	2249	801	hypothetical protein, conserved	Zn-finger in Ran binding protein and others, putative	106.499	3.54997	9.53319	22.2696
Tb427_020012400	Tb927.2.2920	1884	1347	UAA transporter family, putative	UAA transporter family, putative	106.504	3.55012	8.92079	21.7325
Tb427_100094900	Tb927.10.8810	3319	2625	hypothetical protein, conserved	hypothetical protein, conserved	106.676	3.55585	12.0743	27.2669
Tb427_100067200:pseudogene	n/a	780	675	N-terminal glutamine amidase, putative	n/a	106.676	3.55587	9.61294	25.5607
Tb427_070057500	Tb927.7.5180	687	495	Ribosomal protein L23, putative	60S ribosomal protein L23a, putative	106.728	3.55761	99.2719	254.476	60S ribosome	cytosol
Tb427_080059000	Tb927.8.5360	1873	417	hypothetical protein, conserved	hypothetical protein, conserved	106.745	3.55818	7.9418	18.9094
Tb427_110016300	Tb927.11.1180	1475	978	Protein kinase domain/Protein tyrosine kinase, putative	cdc2-related kinase 6, putative	106.755	3.55849	13.5891	32.893
Tb427_100149200	Tb927.10.14100	1280	420	hypothetical protein, conserved	hypothetical protein, conserved	106.779	3.55929	11.3579	27.0218
Tb427_070030700	Tb927.7.2620	1067	885	hypothetical protein, conserved	SSU ribosomal protein, mitochondrial, putative	106.791	3.5597	11.0416	25.3864
Tb427_100010000	Tb927.10.680	936	873	Protein of unknown function (DUF971), putative	Protein of unknown function (DUF971), putative	106.815	3.56048	11.3904	26.8433
Tb427_090016300	Tb927.9.2780	1871	1029	hypothetical protein, conserved	zinc finger protein, C2H2 type, putative	106.851	3.5617	10.9772	25.7753
Tb427_070009500	Tb927.7.610	2570	1449	Probable Zinc-ribbon domain/ATP dependent DNA ligase domain/DNA ligase OB-like domain containing protein, putative	mitochondrial DNA ligase homolog, LIG k-alpha	106.854	3.56178	42.9969	123.279
Tb427_080054800	Tb927.8.4950	6460	4539	Microtubule binding/Kinesin motor domain containing protein, putative	Kinesin Localized to the Ingressing Furrow	106.895	3.56317	11.0773	28.9594
Tb427_070077700	Tb927.7.7010	1361	465	hypothetical protein, conserved	LSU ribosomal protein, mitochondrial, putative	106.922	3.56405	10.7083	24.6111
Tb427_100044200	Tb927.10.3960	2437	471	hypothetical protein, conserved	hypothetical protein, conserved	106.968	3.56559	11.8982	31.2056
Tb427_100032600	Tb927.10.2820	1532	1491	hypothetical protein, conserved	hypothetical protein, conserved	106.973	3.56577	8.70898	21.4044
Tb427_060011300	Tb927.6.800	3859	3741	Adenylate and Guanylate cyclase catalytic domain containing protein, putative	receptor-type adenylate cyclase GRESAG 4, putative	107.017	3.56725	8.05124	21.4469
Tb427_110175300	Tb927.11.15680	1936	390	hypothetical protein, conserved	hypothetical protein, conserved	107.16	3.57199	18.8485	46.7164
Tb427_100072000	Tb927.10.6750	1628	1518	Plasma-membrane choline transporter, putative	Plasma-membrane choline transporter, putative	107.202	3.57338	16.5519	37.8833
Tb427_100167800	Tb927.10.15820	1242	795	hypothetical protein, conserved	hypothetical protein, conserved	107.221	3.57404	12.1926	29.2826
Tb427_020028400	n/a	1092	1092	IGP family C-type lectin domain containing protein, putative	n/a	107.232	3.57441	9.03525	20.1128
Tb427_050032500	Tb927.5.2610	2238	918	hypothetical protein, conserved	hypothetical protein, conserved	107.285	3.57616	10.5787	26.1351
Tb427_110034300	Tb927.11.2930	846	366	hypothetical protein, conserved	membrane-associated protein, putative	107.432	3.58107	9.45118	22.0714
Tb427_080007100	Tb927.8.690	414	348	PPIC-type PPIASE domain containing protein, putative	peptidyl-prolyl cis-trans isomerase	107.433	3.58111	17.6288	46.4466
Tb427_100029900	Tb927.10.2560	1013	957	lactate/malate dehydrogenase, NAD binding domain/lactate/malate dehydrogenase, alpha/beta C-terminal domain containing protein, putative	mitochondrial malate dehydrogenase	107.442	3.58138	9.98115	23.694
Tb427_080007600	n/a	360	360	Nucleoplasmin-like domain containing protein, putative	n/a	107.445	3.58149	37.1073	103.959
Tb427_100097000	Tb927.10.8990	1291	1257	hypothetical protein, conserved	hypothetical protein, conserved	107.499	3.58331	10.878	25.4663
Tb427_110065400	Tb927.11.6040	2786	1932	Nodulin-like, putative	Nodulin-like, putative	107.558	3.58526	8.9504	23.0278
Tb427_100075800	Tb927.10.6980	1099	555	EF-hand domain containing protein, putative	caltractin, putative	107.604	3.58679	11.685	27.841
Tb427_110066700	Tb927.11.6180	1252	441	Ribosomal L28e protein family, putative	60S ribosomal protein L28, putative	107.657	3.58856	61.1145	168.626	60S ribosome	cytosol
Tb427_110021200	Tb927.11.1650	646	408	hypothetical protein, conserved	hypothetical protein, conserved	107.677	3.58923	13.8392	29.5998
Tb427_040046600:pseudogene	n/a	899	615	emp24/gp25L/p24 family/GOLD, putative	n/a	107.696	3.58987	20.9526	50.1339
Tb427_100077000	Tb927.10.7100	2060	1266	Fatty acid desaturase, putative	delta-4 fatty acid desaturase	107.722	3.59074	9.17901	24.7641
Tb427_020017800	Tb927.2.3910	2716	1503	Beta-ketoacyl synthase, N-terminal domain/Beta-ketoacyl synthase, C-terminal domain containing protein, putative	beta-ketoacyl-ACP synthase	107.851	3.59504	10.9632	26.9439
Tb427_040028000	Tb927.4.2550	1054	909	hypothetical protein, conserved	hypothetical protein, conserved	107.897	3.59656	14.9067	34.0959
Tb427_070068800	Tb927.7.6310	3839	2292	Protein tyrosine kinase/Protein kinase domain/Kinase-like/POLO box duplicated region containing protein, putative	polo-like protein kinase	107.926	3.59754	21.9538	51.2173
Tb427_070052900	Tb927.7.4730	3662	1293	Pumilio-family RNA binding repeat, putative	pumilio/PUF RNA binding protein 5	107.934	3.59778	10.5628	27.4856
Tb427_100026000	Tb927.10.2180	1947	1425	Rtr1/RPAP2 family, putative	Rtr1/RPAP2 family, putative	107.937	3.5979	9.72431	23.66
Tb427_110077200	Tb927.11.7212	1037	912	Bacterial transferase hexapeptide (six repeats), putative	NADH-ubiquinone oxidoreductase complex I subunit, putative	107.949	3.5983	15.1082	38.3778	electron transport - complex I	electron transport chain
Tb427_100038900	Tb927.10.3400	3252	1362	hypothetical protein, conserved	hypothetical protein, conserved	107.952	3.59839	15.7596	41.3333
Tb427_010020100	Tb927.1.2640	1934	945	hypothetical protein, conserved	hypothetical protein, conserved	108.008	3.60025	10.1656	25.7787
Tb427_090009100	Tb927.9.1910	1457	648	hypothetical protein, conserved	hypothetical protein, conserved	108.027	3.6009	11.8898	29.8088
Tb427_100006800	Tb927.10.340	2052	888	5'-3' exonuclease, N-terminal resolvase-like domain/5'-3' exonuclease, C-terminal SAM fold, putative	mitochondrial structure specific endonuclease I (SSE-1), putative	108.027	3.6009	10.3275	24.5722
Tb427_040008900	Tb927.4.700	876	753	hypothetical protein, conserved	hypothetical protein, conserved	108.102	3.60339	12.335	28.2761
Tb427_030042500	Tb927.3.3970	2775	903	LYAR-type C2HC zinc finger containing protein, putative	Cell growth-regulating nucleolar protein, putative	108.256	3.60853	15.1309	34.9377
Tb427_030005600:pseudogene	n/a	3265	1383	Nucleoside transporter, putative	n/a	108.336	3.61118	2.59242	6.50611
Tb427_110145800	Tb927.11.12910	1678	642	Prefoldin subunit, putative	prefoldin subunit, putative	108.354	3.6118	9.39143	21.8635	prefoldin complex
Tb427_090013500	Tb927.9.2280	475	300	hypothetical protein, conserved	hypothetical protein, conserved	108.37	3.61232	17.5254	50.6432
Tb427_100099300	Tb927.10.9210	1700	1614	hypothetical protein, conserved	hypothetical protein, conserved	108.372	3.61239	8.10352	20.1006
Tb427_020022300	Tb927.2.4670	1556	1164	hypothetical protein, conserved	hypothetical protein, conserved	108.48	3.61599	9.56543	22.8734
Tb427_090086500:pseudogene	n/a	5956	2370	hypothetical protein, conserved	n/a	108.514	3.61712	8.96217	24.2284
Tb427_110173900	Tb927.11.15530	2368	1377	Ergosterol biosynthesis ERG4/ERG24 family/Protein of unknown function (DUF1295), putative	C-14 sterol reductase, putative	108.542	3.61805	10.1169	24.1656
Tb427_090044400	Tb927.9.7830	3244	603	hypothetical protein, conserved	tRNA import complex component, putative	108.638	3.62125	10.637	28.637	electron transport - complex IV	electron transport chain
Tb427_110007900	Tb927.11.390	3048	2598	SPRY domain containing protein, putative	SPRY domain containing protein, putative	108.719	3.62398	9.66503	23.6664
Tb427_080060800	Tb927.8.5540	983	819	Iron-sulphur cluster biosynthesis, putative	Iron-sulfur assembly protein 1	108.764	3.62548	11.0502	27.5023
Tb427_100078500	Tb927.10.7250	1689	1404	hypothetical protein, conserved	hypothetical protein, conserved	108.825	3.62749	10.0709	25.0349
Tb427_070015100:pseudogene	n/a	550	513	Glutathione peroxidase, putative	n/a	108.862	3.62873	20.794	53.1935
Tb427_070073600:pseudogene	n/a	5079	3690	hypothetical protein, conserved	n/a	108.87	3.629	10.6786	26.277
Tb427_050015000	Tb927.5.1030	1035	522	hypothetical protein, conserved	Iron-sulfur assembly protein 2	108.91	3.63032	8.97644	22.3185
Tb427_060036900	Tb927.6.3180	2894	1479	hypothetical protein, conserved	hypothetical protein, conserved	108.939	3.6313	34.9237	93.4224
Tb427_090066200	Tb927.9.11600	3519	726	Peroxisomal biogenesis factor 11 (PEX11), putative	glycosomal membrane protein	109.009	3.63364	44.5458	120.018
Tb427_110181400	Tb927.11.16180	2211	669	hypothetical protein, conserved	hypothetical protein	109.073	3.63575	8.73675	22.6297
Tb427_070044500	Tb927.7.3910	1669	1515	Sulfotransferase family, putative	NADH dehydrogenase (ubiquinone) 1 beta subcomplex subunit, putative	109.17	3.63901	11.2578	27.8754	electron transport - complex I	electron transport chain
Tb427_090075200	Tb927.9.12720	1196	1173	3'-5' exonuclease/Zinc knuckle, putative	Ribonuclease D	109.211	3.64038	9.99062	24.1126
Tb427_060011700	Tb927.6.830	2243	591	hypothetical protein, conserved	hypothetical protein, conserved	109.256	3.64186	9.78705	23.8489
Tb427_110174000	Tb927.11.15540	513	480	hypothetical protein, conserved	hypothetical protein, conserved	109.326	3.64418	13.1102	31.9601
Tb427_110158400	Tb927.11.14060	1339	1302	hypothetical protein, conserved	hypothetical protein, conserved	109.329	3.64431	12.1089	29.8577
Tb427_010015700	n/a	1111	138	hypothetical protein, conserved	n/a	109.395	3.64651	6.15957	15.9038
Tb427_070069700	Tb927.7.6400	953	513	hypothetical protein, conserved	hypothetical protein, conserved	109.397	3.64658	14.737	39.595
Tb427_070073900	Tb927.7.6790	2047	1614	hypothetical protein, conserved	hypothetical protein, conserved	109.4	3.64668	9.23632	25.3441
Tb427_060039700	Tb927.6.3480	3494	1044	RNA recognition motif. (a.k.a. RRM, RBD, or RNP domain), putative	RNA-binding protein, putative	109.416	3.6472	21.0304	62.2835
Tb427_100046600	Tb927.10.4230	895	864	hypothetical protein, conserved	hypothetical protein, conserved	109.446	3.64821	12.39	30.3752
Tb427_030042000	Tb927.3.3920	2348	1143	Protein kinase domain/Protein tyrosine kinase/Lipopolysaccharide kinase (Kdo/WaaP) family, putative	Aurora kinase 2, putative	109.467	3.6489	10.7108	27.771
Tb427_080055400	Tb927.8.5010	1918	1803	Paraflagellar rod protein, putative	Paraflagellar rod protein 2-5	109.541	3.65135	32.748	82.3937
Tb427_060033600	Tb927.6.2850	3951	1683	PSP1 C-terminal conserved region containing protein, putative	ESAG8-associated protein, putative	109.565	3.65215	21.1834	53.333
Tb427_010021400	Tb927.1.2970	2246	741	hypothetical protein, conserved	hypothetical protein, conserved	109.653	3.65511	11.6779	30.759
Tb427_080009000	Tb927.8.880	4507	2250	hypothetical protein, conserved	hypothetical protein	109.76	3.65865	9.84084	24.1844
Tb427_080046700	Tb927.8.4180	797	678	Cytidine and deoxycytidylate deaminase zinc-binding region/MafB19-like deaminase, putative	tRNA-specific adenosine deaminase	109.835	3.66117	9.38479	23.2738
Tb427_090051500	Tb927.9.9160	1918	1860	hypothetical protein, conserved	hypothetical protein, conserved	109.886	3.66287	11.028	26.085
Tb427_080050200	Tb927.8.4530	1667	822	hypothetical protein, conserved	hypothetical protein, conserved	109.924	3.66412	10.1752	24.9707
Tb427_100026200	Tb927.10.2200	2210	1017	hypothetical protein, conserved	hypothetical protein, conserved	109.931	3.66437	9.01182	20.6756
Tb427_110148800	n/a	2665	1575	hypothetical protein, conserved	n/a	109.987	3.66622	14.1082	34.5085
Tb427_080054200	Tb927.8.4895	1656	309	hypothetical protein, conserved	hypothetical protein	110.001	3.66669	10.6376	27.1859
Tb427_080024500	Tb927.8.2140	1261	699	hypothetical protein, conserved	hypothetical protein, conserved	110.084	3.66948	11.8943	29.5784
Tb427_080083200	Tb927.8.7710	941	660	hypothetical protein, conserved	hypothetical protein, conserved	110.132	3.67106	9.54587	24.1858
Tb427_010015000	Tb927.1.1920	2199	1326	hypothetical protein, conserved	conserved protein, unknown function	110.223	3.6741	11.0668	27.0961
Tb427_090014700	Tb927.9.2450	1453	1161	SCO1/SenC, putative	electon transport protein SCO1/SCO2, putative	110.296	3.67655	7.87839	19.6258	electron transport - complex IV	electron transport chain
Tb427_090027700	Tb927.9.4850	2877	1473	hypothetical protein, conserved	leucine-rich repeat protein (LRRP), putative	110.307	3.6769	9.8798	24.0512
Tb427_100010800	Tb927.10.760	1632	1059	hypothetical protein, conserved	hypothetical protein, conserved	110.416	3.68052	10.2491	26.2917
Tb427_040025200	Tb927.4.2270	1217	927	Histone-like transcription factor (CBF/NF-Y) and archaeal histone, putative	Histone-like transcription factor (CBF/NF-Y) and archaeal histone, putative	110.444	3.68145	10.3607	24.0056
Tb427_100074100	Tb927.10.6910	2076	1080	Mycolic acid cyclopropane synthetase/Methyltransferase domain/Sterol methyltransferase C-terminal, putative	Sterol methyltransferase, putative	110.454	3.6818	10.8398	27.0934
Tb427_100148100	Tb927.10.13990	1303	1086	Pentatricopeptide repeat domain containing protein, putative	Pentatricopeptide repeat protein (PPR), putative	110.465	3.68216	11.5685	28.9145
Tb427_080011600	Tb927.8.1140	1999	1056	hypothetical protein, conserved	hypothetical protein, conserved	110.472	3.68241	9.87454	23.9333
Tb427_040032100	Tb927.4.2960	843	366	hypothetical protein, conserved	mediator of rna polymerase ii transcription subunit 8	110.488	3.68292	10.2291	25.3863
Tb427_100040700	Tb927.10.3610	1937	1497	hypothetical protein, conserved	hypothetical protein, conserved	110.507	3.68356	10.2266	24.3651
Tb427_100031500	Tb927.10.2690	2428	2013	Trafficking protein Mon1, putative	Trafficking protein Mon1, putative	110.516	3.68386	13.1203	31.2318
Tb427_050048400	Tb927.5.4160	1194	1149	hypothetical protein, conserved	hypothetical protein, conserved	110.518	3.68394	10.5843	25.6564
Tb427_050048400	Tb927.5.4160	1194	1149	hypothetical protein, conserved	hypothetical protein, conserved	110.518	3.68394	10.5843	25.6564
Tb427_080020300	Tb927.8.1750	723	375	Cytokine-induced anti-apoptosis inhibitor 1, Fe-S biogenesis, putative	Fe-S cluster assembly protein DRE2	110.71	3.69034	28.6156	72.2834
Tb427_040029200	Tb927.4.2670	1167	669	hypothetical protein, conserved	pyroglutamyl-peptidase I, putative	110.749	3.69164	10.971	27.0782
Tb427_100061600	Tb927.10.5750	1319	810	Catalytic LigB subunit of aromatic ring-opening dioxygenase, putative	Extradiol ring-cleavage dioxygenase, putative	110.767	3.69223	11.9974	30.3517
Tb427_040031700	Tb927.4.2930	1127	816	OsmC-like protein, putative	OsmC-like protein, putative	110.806	3.69355	12.8741	30.7405
Tb427_060029200	Tb927.6.2430	1535	1341	hypothetical protein, conserved	autophagy-related protein 5, putative	110.83	3.69435	10.9642	26.2041
Tb427_080041100	Tb927.8.3600	1190	339	hypothetical protein, conserved	hypothetical protein, conserved	110.865	3.69551	9.57284	25.5515
Tb427_030054900	Tb927.3.5140	4688	2289	Exonuclease, putative	exonuclease, putative	110.877	3.6959	10.7923	26.8956
Tb427_110018200	Tb927.11.1370	521	288	Glutaredoxin, putative	Dithiol glutaredoxin 1	110.982	3.69941	19.5559	48.5909
Tb427_070059300	Tb927.7.5360	1420	984	Haemolysin-III related, putative	Haemolysin-III related, putative	110.99	3.69968	12.2179	28.9759
Tb427_070074900	Tb927.7.6830	3590	1284	BNR repeat-like domain/BNR/Asp-box repeat, putative	trans-sialidase, putative	111.043	3.70143	9.32111	24.4566
Tb427_070012000	Tb927.7.860	3557	3123	hypothetical protein, conserved	hypothetical protein, conserved	111.048	3.7016	8.67598	21.9536
Tb427_090054800	Tb927.9.9690	777	705	hypothetical protein, conserved	hypothetical protein, conserved	111.069	3.70231	9.99456	24.6195
Tb427_110027300	Tb927.11.2240	2038	471	hypothetical protein, conserved	hypothetical protein, conserved	111.161	3.70536	10.5884	25.8056
Tb427_110153700	Tb927.11.13600	1074	1062	DnaJ domain containing protein, putative	DnaJ domain containing protein, putative	111.179	3.70598	13.183	32.7889
Tb427_100079100	Tb927.10.7320	1477	612	hypothetical protein, conserved	hypothetical protein, conserved	111.217	3.70725	10.5906	26.262
Tb427_020007900	Tb927.2.2130	2788	693	ADP-ribosylation factor family/Ras of Complex, Roc, domain of DAPkinase/Ras family, putative	small GTP-binding protein RAB6, putative	111.264	3.70882	8.77769	21.5748
Tb427_090013800	Tb927.9.2320	1187	1104	Methyltransferase domain containing protein, putative	methyltransferase domain containing protein, putative	111.312	3.71039	8.59754	21.9257
Tb427_110160700	Tb927.11.14280	1154	612	Maf-like protein, putative	septum formation protein MAF homologue, putative	111.322	3.71073	18.4671	45.043
Tb427_100069400	Tb927.10.6500	1429	1362	Transmembrane amino acid transporter protein, putative	amino acid transporter, putative	111.355	3.71184	11.1056	27.8962
Tb427_100129500	Tb927.10.12210	1035	741	Ribulose-phosphate 3 epimerase family, putative	ribulose-5-phosphate 3-epimerase, putative	111.398	3.71326	9.25712	22.522
Tb427_110067000	Tb927.11.6210	2482	1446	Cytochrome P450, putative	Lanosterol 14-alpha demethylase	111.428	3.71426	8.82149	23.3427
Tb427_070082600	Tb927.7.7495	1585	78	hypothetical protein, conserved	hypothetical protein	111.433	3.71444	11.0958	28.1869
Tb427_110092200	Tb927.11.8450	2561	894	Amastin surface glycoprotein, putative	Amastin surface glycoprotein, putative	111.444	3.71481	11.0447	27.9365
Tb427_080052100	Tb927.8.4700	1377	1377	Transmembrane amino acid transporter protein/Tryptophan/tyrosine permease family, putative	amino acid transporter, putative	111.446	3.71485	10.5152	28.4243
Tb427_060036400	Tb927.6.3130	3300	1344	Queuine tRNA-ribosyltransferase, putative	queuine tRNA-ribosyltransferase, putative	111.453	3.7151	12.9448	32.4146
Tb427_070046500	Tb927.7.4110	4796	2706	Kinesin motor domain/Microtubule binding, putative	kinesin, putative	111.525	3.7175	8.11478	20.7449
Tb427_100158400	Tb927.10.15040	4060	1569	hypothetical protein, conserved	hypothetical protein, conserved	111.529	3.71765	9.31452	23.8173
Tb427_110158600	Tb927.11.14080	2289	636	Cyclin/Cyclin, N-terminal domain containing protein, putative	cyclin 2	111.554	3.71847	15.5978	39.5912
Tb427_010021300	Tb927.1.2880	4017	1959	BT1 family, putative	pteridine transporter, putative	111.773	3.72577	8.08289	21.5435
Tb427_060019900	Tb927.6.1700	833	573	LIM domain containing protein, putative	zinc finger protein, LIM-type, putative	111.801	3.72669	10.3657	26.0626
Tb427_100059000	Tb927.10.5500	1859	1041	hypothetical protein, conserved	NADH-ubiquinone oxidoreductase complex I subunit, putative	111.862	3.72872	10.605	25.9667	electron transport - complex I	electron transport chain
Tb427_100033100:pseudogene	n/a	3923	2490	hypothetical protein, conserved	n/a	111.866	3.72886	10.5392	26.3984
Tb427_080078800	Tb927.8.7250	3442	798	Maf1 regulator, putative	repressor of RNA polymerase III transcription MAF1	111.928	3.73094	13.4183	34.8553
Tb427_110162100	Tb927.11.14420	1928	1068	hypothetical protein, conserved	hypothetical protein, conserved	111.929	3.73096	10.4757	26.4096
Tb427_070012100	Tb927.7.870	1163	1092	hypothetical protein, conserved	hypothetical protein, conserved	111.975	3.73248	10.7306	27.3864
Tb427_110039700	Tb927.11.3460	1012	897	hypothetical protein, conserved	hypothetical protein, conserved	112.008	3.73359	12.3499	31.7202
Tb427_100059800	Tb927.10.5580	1084	1041	hypothetical protein, conserved	hypothetical protein, conserved	112.04	3.73466	12.9552	33.1015
Tb427_040044900	Tb927.4.4220	2080	1698	50S ribosome-binding GTPase/Gtr1/RagA G protein conserved region/ADP-ribosylation factor family/Ras of Complex, Roc, domain of DAPkinase/Ras family, putative	small GTP-binding rab protein, putative	112.042	3.73474	10.2964	25.5321
Tb427_060020500	Tb927.6.1760	3564	1905	Ku70/Ku80 beta-barrel domain containing protein, putative	KU80 protein	112.057	3.73524	9.09415	23.2564
Tb427_090036900	Tb927.9.6580	2562	2169	hypothetical protein, conserved	hypothetical protein, conserved	112.08	3.73601	12.9191	30.0932
Tb427_060046800	Tb927.6.4190	2304	1647	hypothetical protein, conserved	Pentatricopeptide repeat protein (PPR), putative	112.144	3.73814	9.60661	24.1363
Tb427_090066900	Tb927.9.11740	1368	552	Cyclophilin type peptidyl-prolyl cis-trans isomerase/CLD, putative	cyclophilin type peptidyl-prolyl cis-trans isomerase, putative	112.147	3.73822	10.062	25.1083
Tb427_020008600	Tb927.2.2220	1032	942	hypothetical protein, conserved	hypothetical protein, conserved	112.188	3.7396	8.68287	21.5404
Tb427_070037300	Tb927.7.3190	2408	1770	Protein tyrosine kinase, putative	Pseudokinase, putative	112.199	3.73995	11.5679	30.2204
Tb427_090064900	Tb927.9.11360	1074	1035	hypothetical protein, conserved	hypothetical protein, conserved	112.208	3.74028	10.6632	26.9627
Tb427_100047600	Tb927.10.4330	1648	1107	Transketolase, pyrimidine binding domain/Transketolase, C-terminal domain containing protein, putative	2-oxoisovalerate dehydrogenase beta subunit, mitochondrial precursor, putative	112.235	3.74116	9.66613	23.8628
Tb427_100020100	Tb927.10.1690	944	939	NUBPL iron-transfer P-loop NTPase/AAA domain/ATPase MipZ/CobQ/CobB/MinD/ParA nucleotide binding domain containing protein, putative	cytosolic Fe-S cluster assembly factor NBP35, putative	112.299	3.74331	10.3325	26.802
Tb427_110104000	n/a	1114	897	hypothetical protein, conserved	n/a	112.309	3.74362	10.981	26.0233
Tb427_110109900	Tb927.11.10130	1030	975	hypothetical protein, conserved	hypothetical protein, conserved	112.384	3.74612	11.2109	27.4212
Tb427_080013600	Tb927.8.1350	1233	1089	hypothetical protein, conserved	hypothetical protein, conserved	112.441	3.74802	7.68834	20.1075
Tb427_080082000	Tb927.8.7620	1891	1404	Tryptophan/tyrosine permease family/Transmembrane amino acid transporter protein, putative	amino acid transporter 1, putative	112.454	3.74845	5.81826	15.3286
Tb427_100163700	Tb927.10.15510	1039	759	hypothetical protein, conserved	hypothetical protein, conserved	112.689	3.7563	12.3063	30.8051
Tb427_050029500	Tb927.5.2325	1257	222	hypothetical protein, conserved	hypothetical protein	112.691	3.75638	10.8653	29.5945
Tb427_070054100	Tb927.7.4850	825	687	hypothetical protein, conserved	kinetoplastid kinetochore protein 5	112.727	3.75756	9.09379	25.0613	kinetochore - KKT
Tb427_060051800	Tb927.6.4660	2349	1620	Amino acid permease/C-terminus of AA_permease, putative	cationic amino acid transporter, putative	112.76	3.75865	10.4422	27.3678
Tb427_070046700	Tb927.7.4130	7475	7413	hypothetical protein, conserved	hypothetical protein, conserved	112.777	3.75922	11.9629	29.9378
Tb427_080068500	Tb927.8.6280	756	750	hypothetical protein, conserved	cyclophilin-type peptidyl-prolyl cis-trans isomerase, putative	112.804	3.76014	11.1969	27.3017
Tb427_110163300	Tb927.11.14530	1749	1671	WLM domain containing protein, putative	WLM domain containing protein, putative	112.879	3.76263	10.487	26.8776
Tb427_070005600	Tb927.7.200	2882	1617	hypothetical protein, conserved	WD40 repeat-containing protein	112.896	3.76321	8.73403	23.1013
Tb427_090081300	Tb927.9.13570	3224	2655	hypothetical protein, conserved	hypothetical protein, conserved	112.964	3.76548	7.80026	19.8132
Tb427_060009300	Tb927.6.590	835	297	hypothetical protein, conserved	mitochondrial ATP synthase subunit ATPEG3	112.972	3.76573	23.8302	65.2784	electron transport - FoF1 ATP synthase	electron transport chain
Tb427_090081800	Tb927.9.13650	841	549	ADP-ribosylation factor family/Signal recognition particle receptor beta subunit/50S ribosome-binding GTPase/Ras of Complex, Roc, domain of DAPkinase/Gtr1/RagA G protein conserved region/Ras family, putative	ADP-ribosylation factor, putative	113.059	3.76864	23.8685	66.8463
Tb427_090093100	n/a	2521	1458	hypothetical protein, conserved	n/a	113.063	3.76876	20.538	56.3742
Tb427_080010300	Tb927.8.1010	1632	1473	DnaJ domain containing protein, putative	chaperone protein DnaJ, putative	113.085	3.76951	9.91708	25.1388
Tb427_030057300	Tb927.3.5380	1963	1554	Tubulin-tyrosine ligase family, putative	Tubulin-tyrosine ligase family, putative	113.103	3.77009	9.75983	24.4322
Tb427_070049300	Tb927.7.4390	2063	2028	Threonine synthase N terminus/Pyridoxal-phosphate dependent enzyme, putative	threonine synthase, putative	113.169	3.77229	9.41359	23.5683
Tb427_020013400	Tb927.2.3090	1688	144	hypothetical protein, conserved	hypothetical protein, conserved	113.182	3.77274	28.3152	75.1179
Tb427_100092300	Tb927.10.8560	1048	681	ADP-ribosylation factor family/50S ribosome-binding GTPase/Ras of Complex, Roc, domain of DAPkinase/Ras family, putative	small GTPase, putative	113.186	3.77287	9.4222	24.4765
Tb427_110047700	Tb927.11.4250	1163	723	hypothetical protein, conserved	hypothetical protein, conserved	113.202	3.77341	8.97915	23.2446
Tb427_100042000	Tb927.10.3740	1696	1443	hypothetical protein, conserved	hypothetical protein, conserved	113.251	3.77504	10.2832	24.8609
Tb427_100103700	Tb927.10.9690	6578	5514	C2 domain containing protein, putative	predicted C2 domain protein	113.256	3.7752	11.3573	30.1605
Tb427_010026800	Tb927.1.3820	432	402	ATP synthase (F/14-kDa) subunit, putative	ATP synthase subunit, putative	113.277	3.77591	23.6734	66.1817
Tb427_090077400	Tb927.9.13020	1688	1146	hypothetical protein, conserved	Microtubule-associated protein Bicaudal-D, putative	113.281	3.77603	10.1512	24.9982
Tb427_040012300	Tb927.4.1040	962	501	hypothetical protein, conserved	hypothetical protein, conserved	113.375	3.77918	10.5719	28.0161
Tb427_060035000	Tb927.6.2990	1040	999	Putative papain-like cysteine peptidase (DUF1796), putative	Putative papain-like cysteine peptidase (DUF1796), putative	113.469	3.7823	12.8061	32.0641
Tb427_090069600	Tb927.9.12080	1074	552	hypothetical protein, conserved	hypothetical protein, conserved	113.49	3.78301	13.1213	34.3859
Tb427_100125800	Tb927.10.11840	1771	1362	WD domain, G-beta repeat, putative	WD domain, G-beta repeat, putative	113.507	3.78356	12.5986	29.696
Tb427_040036200	Tb927.4.3340	1502	639	hypothetical protein, conserved	hypothetical protein, conserved	113.574	3.78581	6.00322	15.3973
Tb427_030022600	Tb927.3.2290	1143	1119	DnaJ domain/Zinc-finger of C2H2 type/Zinc-finger double-stranded RNA-binding, putative	chaperone protein DnaJ, putative	113.601	3.78671	13.1001	35.284
Tb427_060032600	Tb927.6.2750	849	735	Acetyltransferase (GNAT) family, putative	GNAT domain-containing protein	113.634	3.78779	8.61985	21.8854
Tb427_110142800	Tb927.11.12610	1239	1005	hypothetical protein, conserved	cyclin 1	113.634	3.7878	13.4871	33.8088
Tb427_050046900	Tb927.5.4010	1195	915	hypothetical protein, conserved	Enriched in surface-labeled proteome protein 4	113.675	3.78915	31.11	70.2612
Tb427_050012000	Tb927.5.720	809	678	hypothetical protein, conserved	hypothetical protein	113.714	3.79047	16.1789	41.7809
Tb427_080027900	Tb927.8.2470	742	285	hypothetical protein, conserved	hypothetical protein, conserved	113.836	3.79454	9.96665	26.8605
Tb427_030015000	Tb927.3.1530	2068	1284	CorA-like Mg2+ transporter protein, putative	CorA-like Mg2+ transporter protein, putative	113.862	3.7954	11.3098	29.4403
Tb427_080055000	Tb927.8.4970	1856	1803	Paraflagellar rod protein, putative	Paraflagellar rod protein 2-1	113.866	3.79552	33.2289	88.3377
Tb427_100016000	Tb927.10.1290	663	252	hypothetical protein, conserved	hypothetical protein, conserved	113.9	3.79667	11.2138	28.0578
Tb427_110058300	Tb927.11.5330	2350	2313	hypothetical protein, conserved	hypothetical protein, conserved	113.906	3.79688	8.77686	22.4177
Tb427_100139400	Tb927.10.13230	2384	1371	hypothetical protein, conserved	hypothetical protein, conserved	114.01	3.80034	10.473	26.3702
Tb427_020005400	Tb927.2.1680	1552	591	Cyclophilin type peptidyl-prolyl cis-trans isomerase/CLD, putative	peptidyl-prolyl cis-trans isomerase, putative	114.027	3.80089	20.4253	54.5554	electron transport - complex I	electron transport chain
Tb427_050034900	Tb927.5.2840	629	417	hypothetical protein, conserved	hypothetical protein, conserved	114.101	3.80336	9.97006	27.9558
Tb427_050029700	Tb927.5.2340	1825	1638	hypothetical protein, conserved	hypothetical protein, conserved	114.114	3.80381	11.1086	26.9212
Tb427_070085000:pseudogene	n/a	1833	1371	Retrotransposon hot spot protein, putative	n/a	114.213	3.80708	9.42571	25.8724
Tb427_100043100	Tb927.10.3850	2074	1911	hypothetical protein, conserved	hypothetical protein, conserved	114.22	3.80733	10.1777	27.363
Tb427_100007200	Tb927.10.380	1477	1029	hypothetical protein, conserved	kinetoplast ribosomal PPR-repeat containing protein 5	114.246	3.8082	10.4966	27.5603
Tb427_070073700	Tb927.7.6770	1223	294	Acyl CoA binding protein, putative	Acyl CoA binding protein, putative	114.302	3.81007	28.619	76.5204
Tb427_080079200	Tb927.8.7290	1626	1590	Regulator of chromosome condensation (RCC1) repeat, putative	Regulator of chromosome condensation (RCC1) repeat, putative	114.378	3.8126	9.23908	23.1046
Tb427_080044000	Tb927.8.3920	2984	2844	Dos2-interacting transcription regulator of RNA-Pol-II, putative	mms19 nucleotide excision repair protein homolog	114.466	3.81553	8.8385	22.088
Tb427_100063900:pseudogene	n/a	2253	1740	B-box zinc finger containing protein, putative	n/a	114.646	3.82152	9.42802	24.5107
Tb427_080018600	n/a	1665	1665	Leishmanolysin, putative	n/a	114.715	3.82385	11.227	29.6558
Tb427_080025600	Tb927.8.2240	1564	1422	tRNA synthetases class I (W and Y), putative	Tryptophanyl-tRNA synthetase 2	114.782	3.82608	10.9897	28.1639
Tb427_070055200:pseudogene	n/a	1353	1329	RmlD substrate binding domain/Polysaccharide biosynthesis protein/NAD dependent epimerase/dehydratase family/3-beta hydroxysteroid dehydrogenase/isomerase family/GDP-mannose 4,6 dehydratase/NAD(P)H-binding/Male sterility protein, putative	n/a	114.789	3.82631	9.93637	24.3166
Tb427_100058200	Tb927.10.5420	4229	4086	hypothetical protein, conserved	hypothetical protein, conserved	114.803	3.82677	10.1924	25.7362
Tb427_100060700	Tb927.10.5650	1268	699	BILBO1 N-terminal domain containing protein, putative	hypothetical protein, conserved	114.946	3.83154	9.89768	25.4971
Tb427_040044400	Tb927.4.4170	1132	855	FtsJ-like methyltransferase, putative	rRNA methyltransferase, putative	115.035	3.8345	9.95589	26.2875
Tb427_080053400	Tb927.8.4830	1231	837	RNA recognition motif. (a.k.a. RRM, RBD, or RNP domain), putative	u1 small nuclear ribonucleoprotein 70 kDa	115.056	3.83519	10.4227	28.7252
Tb427_070029700	Tb927.7.2520	1945	1176	tRNA-methyltransferase O, putative	Uncharacterised protein family UPF0066, putative	115.057	3.83524	10.182	25.2113
Tb427_110145400	Tb927.11.12860	933	909	Domain of unknown function (DUF4464), putative	cAMP response protein, putative	115.078	3.83592	12.5618	32.6578
Tb427_110145400	Tb927.11.12860	933	909	Domain of unknown function (DUF4464), putative	cAMP response protein, putative	115.078	3.83592	12.5618	32.6578
Tb427_080040200	n/a	3176	2907	hypothetical protein, conserved	n/a	115.085	3.83616	22.2285	54.9591
Tb427_110157700	Tb927.11.13990	1168	960	NAD dependent epimerase/dehydratase family/GDP-mannose 4,6 dehydratase, putative	GDP-L-fucose synthetase	115.097	3.83658	12.0245	32.7191
Tb427_090076600	Tb927.9.12890	755	423	hypothetical protein, conserved	hypothetical protein, conserved	115.192	3.83974	12.624	35.0646
Tb427_040032300	Tb927.4.2980	825	825	hypothetical protein, conserved	hypothetical protein, conserved	115.221	3.84071	9.89385	25.5424
Tb427_010005900	Tb927.1.610	1079	909	hypothetical protein, conserved	hypothetical protein, conserved	115.229	3.84098	11.5081	27.8666
Tb427_050052800	Tb927.5.4540	7202	3732	Periplasmic binding protein/Adenylate and Guanylate cyclase catalytic domain containing protein, putative	adenylyl cyclase, putative, receptor-type adenylate cyclase GRESAG 4, putative, ATP pyrophosphate-lyase, putative	115.235	3.84117	9.34411	25.7445
Tb427_100104000	Tb927.10.9720	1739	1713	hypothetical protein, conserved	RNA-editing-associated protein 1	115.278	3.84258	10.4376	27.7902
Tb427_070023700	Tb927.7.1890	926	867	hypothetical protein, conserved	hypothetical protein, conserved	115.299	3.84331	10.7595	26.0469
Tb427_070007300:pseudogene	n/a	752	465	hypothetical protein, conserved	n/a	115.306	3.84352	8.18466	22.0143
Tb427_100119800	Tb927.10.11270	819	729	RNA recognition motif. (a.k.a. RRM, RBD, or RNP domain), putative	RNA-binding protein, putative	115.323	3.84408	12.0561	31.6609
Tb427_110035400	Tb927.11.3040	986	231	hypothetical protein, conserved	hypothetical protein	115.362	3.84541	10.2334	27.3134
Tb427_110019400	n/a	6516	3714	Periplasmic binding protein/Adenylate and Guanylate cyclase catalytic domain containing protein, putative	n/a	115.451	3.84837	5.5982	14.6763
Tb427_020020000	Tb927.2.4340	1537	1293	hypothetical protein, conserved	hypothetical protein, conserved	115.46	3.84865	10.2849	26.6545
Tb427_040012200	Tb927.4.1030	909	828	Protein of unknown function (DUF501), putative	Protein of unknown function (DUF501), putative	115.568	3.85226	9.35486	23.2992
Tb427_070039600	Tb927.7.3430	745	696	Cyclophilin type peptidyl-prolyl cis-trans isomerase/CLD, putative	LSU ribosomal protein, mitochondrial, putative, cyclophilin-type peptidyl-prolyl cis-trans isomerase, putative	115.57	3.85233	11.9674	32.5634
Tb427_110127300	Tb927.11.11170	625	516	hypothetical protein, conserved	hypothetical protein, conserved	115.62	3.85401	16.3314	44.3838
Tb427_070029300:pseudogene	n/a	1214	483	FHA domain/PPIC-type PPIASE domain containing protein, putative	n/a	115.623	3.85411	11.3582	28.1139
Tb427_080006900	Tb927.8.670	2647	873	hypothetical protein, conserved	hypothetical protein, conserved	115.637	3.85458	9.10401	25.7168
Tb427_100056000	Tb927.10.5190	1274	948	hypothetical protein, conserved	Kinesin associated protein, putative	115.675	3.85585	11.6389	31.2155
Tb427_090005700	Tb927.9.1410	1931	1842	hypothetical protein, conserved	SUMO-interacting motif-containing protein	115.684	3.85612	11.1589	28.8521
Tb427_030016900	Tb927.3.1720	973	285	hypothetical protein, conserved	hypothetical protein, conserved	115.695	3.85649	12.9035	34.2342
Tb427_110184100	Tb927.11.16450	780	402	hypothetical protein, conserved	hypothetical protein, conserved	115.711	3.85702	14.4948	38.7491
Tb427_110079600	Tb927.11.7390	1781	888	NADH-ubiquinone oxidoreductase complex I, 21 kDa subunit, putative	NADH-ubiquinone oxidoreductase complex I, 21 kDa subunit, putative	115.742	3.85805	10.3089	26.7044
Tb427_080046000	Tb927.8.4120	877	729	hypothetical protein, conserved	zinc finger protein family member, putative	115.76	3.85867	10.1599	27.1755
Tb427_050053200:pseudogene	n/a	3701	270	hypothetical protein, conserved	n/a	115.804	3.86014	7.21514	19.5756
Tb427_110173500	Tb927.11.15490	3090	2949	hypothetical protein, conserved	Tb-291 membrane associated protein, putative	115.836	3.86121	14.1241	34.255
Tb427_060025400	Tb927.6.2110	338	201	Ribosomal protein S30, putative	40S ribosomal protein S30, putative	115.96	3.86533	82.6578	268.106	40S ribosome	cytosol
Tb427_070016100	Tb927.7.1210	3075	2523	Regulator of chromosome condensation (RCC1) repeat, putative	regulator of chromosome condensation, putative	115.962	3.86541	10.2246	27.8525
Tb427_080025500	Tb927.8.2230	1038	1020	Hus1-like protein, putative	Checkpoint protein HUS1, putative	116.067	3.8689	10.3831	25.3373
Tb427_110077500	Tb927.11.7214	1666	1662	hypothetical protein, conserved	Mitoribosomal SSU assembly factor 13	116.143	3.87144	10.5662	28.5988
Tb427_110060500	Tb927.11.5540	845	678	emp24/gp25L/p24 family/GOLD, putative	emp24/gp25L/p24 family/GOLD, putative	116.198	3.87325	11.4185	29.5776
Tb427_110175600	Tb927.11.15710	1823	1542	hypothetical protein, conserved	mediator of rna polymerase ii transcription subunit 1	116.206	3.87355	10.7916	27.3961
Tb427_100131400	Tb927.10.12400	2712	1449	MatE, putative	membrane transporter protein, putative	116.208	3.87358	8.5346	22.0442
Tb427_020022100	Tb927.2.4620	835	639	Transmembrane adaptor Erv26, putative	Transmembrane adaptor Erv26, putative	116.211	3.87369	10.0413	23.5866
Tb427_110163800	Tb927.11.14580	2586	1761	mRNA capping enzyme, catalytic domain containing protein, putative	Bifunctional Monophosphate RNA Kinase/RNA guanylyltransferase	116.227	3.87424	10.9922	29.2034
Tb427_090077600	Tb927.9.13040	1338	1248	hypothetical protein, conserved	hypothetical protein, conserved	116.234	3.87448	12.7907	32.4387
Tb427_090077600	Tb927.9.13040	1338	1248	hypothetical protein, conserved	hypothetical protein, conserved	116.234	3.87448	12.7907	32.4387
Tb427_060010200	Tb927.6.680	1446	1062	hypothetical protein, conserved	hypothetical protein, conserved	116.353	3.87842	10.9186	28.3372
Tb427_090088800	Tb927.9.15240	1526	747	ATP11 protein, putative	ATP11 protein, putative	116.378	3.87928	12.2386	35.8581	electron transport - FoF1 ATP synthase	electron transport chain
Tb427_090037100	Tb927.9.6650	1689	1407	Threonyl and Alanyl tRNA synthetase second additional domain containing protein, putative	tRNA synthetases class II (A)/Threonyl and Alanyl tRNA synthetase second additional domain containing protein, putative	116.408	3.88028	15.5917	39.2913
Tb427_010016900	Tb927.1.2310	1829	156	hypothetical protein, conserved	hypothetical protein	116.409	3.88031	24.7494	70.7345
Tb427_110106400	Tb927.11.9800	1320	1026	hypothetical protein, conserved	hypothetical protein, conserved	116.421	3.8807	9.72039	27.2856
Tb427_110061500	Tb927.11.5640	3385	2874	hypothetical protein, conserved	hypothetical protein, conserved	116.424	3.8808	11.9095	29.8728
Tb427_080071000	Tb927.8.6530	1407	1119	SET domain containing protein, putative	SET domain protein 24	116.432	3.88106	13.903	35.4411
Tb427_060033100	Tb927.6.2800	2775	2643	hypothetical protein, conserved	hypothetical protein, conserved	116.458	3.88194	10.475	27.7934
Tb427_050011600	Tb927.5.680	1799	1758	hypothetical protein, conserved	hypothetical protein, conserved	116.558	3.88526	11.5656	31.316
Tb427_050011600	Tb927.5.680	1799	1758	hypothetical protein, conserved	hypothetical protein, conserved	116.558	3.88526	11.5656	31.316
Tb427_090007800	Tb927.9.1670	2139	1953	Protein kinase domain/Protein tyrosine kinase/Kinase-like, putative	Aurora kinase 3, putative	116.615	3.88718	9.90438	24.7201
Tb427_050032200	Tb927.5.2580	1983	888	hypothetical protein, conserved	hypothetical protein, conserved	116.629	3.88764	6.6108	16.7756	electron transport - complex IV	electron transport chain
Tb427_010029000	Tb927.1.4300	4576	1485	DnaJ domain containing protein, putative	chaperone protein DnaJ, putative	116.643	3.88811	10.0702	27.5463
Tb427_100165400	Tb927.10.15700	14106	13725	hypothetical protein, conserved	hypothetical protein, conserved	116.85	3.89501	15.1307	40.6077
Tb427_080045800	Tb927.8.4100	2253	2253	hypothetical protein, conserved	FLA1-binding protein	116.878	3.89594	11.1649	29.0153
Tb427_090007100	Tb927.9.1570	1477	1467	Protein tyrosine kinase/Protein kinase domain containing protein, putative	calcium/calmodulin-dependent protein kinase, putative	116.96	3.89866	9.53657	24.9801
Tb427_080042700	Tb927.8.3780	1346	501	MORN repeat, putative	MORN repeat, putative	116.973	3.89909	11.7129	31.3242
Tb427_090090200	Tb927.9.15480	2300	1674	hypothetical protein, conserved	hypothetical protein	116.998	3.89992	9.14713	25.2531
Tb427_080006200	Tb927.8.600	1721	912	Bucentaur or craniofacial development, putative	Bucentaur or craniofacial development, putative	117.042	3.90141	9.44879	24.9027
Tb427_040024200	Tb927.4.2180	2807	450	Ribosomal protein L35Ae, putative	60S ribosomal protein L35a, putative	117.056	3.90186	87.9878	254.543	60S ribosome	cytosol
Tb427_050035600	Tb927.5.2910	640	540	hypothetical protein, conserved	hypothetical protein, conserved	117.098	3.90326	13.3402	36.7235
Tb427_040041200	Tb927.4.3830	491	477	hypothetical protein, conserved	hypothetical protein, conserved	117.135	3.90449	13.5114	43.9701
Tb427_030054600	Tb927.3.5110	1533	1458	hypothetical protein, conserved	hypothetical protein, conserved	117.139	3.90464	12.7149	33.5552
Tb427_090023800	Tb927.9.3930	1181	1086	hypothetical protein, conserved	hypothetical protein, conserved	117.151	3.90504	10.0751	27.2806
Tb427_100042900	Tb927.10.3830	737	495	hypothetical protein, conserved	hypothetical protein	117.174	3.90579	86.5531	268.174
Tb427_090078400	Tb927.9.13140	2048	1974	hypothetical protein, conserved	hypothetical protein, conserved	117.188	3.90628	10.9658	27.6424
Tb427_050007400	Tb927.5.330	8074	3621	Adenylate and Guanylate cyclase catalytic domain containing protein, putative	receptor-type adenylate cyclase GRESAG 4, putative	117.21	3.907	10.1486	28.8911
Tb427_040008800	Tb927.4.690	1004	999	Prenyltransferase and squalene oxidase repeat, putative	geranylgeranyl transferase type II beta subunit, putative	117.215	3.90715	12.5116	32.2447
Tb427_110098600	Tb927.11.9090	1959	1275	Lysine methyltransferase, putative	Putative methyltransferase, putative	117.237	3.90791	11.2905	29.6595
Tb427_100072800	Tb927.10.6830	1403	1401	Tetratricopeptide repeat, putative	bardet-biedl syndrome 4 protein	117.256	3.90853	10.7357	27.1261
Tb427_110187600	n/a	1684	843	hypothetical protein, conserved	n/a	117.277	3.90924	9.65734	25.2995
Tb427_030040000	Tb927.3.3720	824	360	hypothetical protein, conserved	Golgi vesicular membrane trafficking protein, putative	117.308	3.91026	10.854	30.0397
Tb427_090032400	Tb927.9.5960	891	567	4Fe-4S dicluster domain containing protein, putative	succinate dehydrogenase iron-sulfur subunit, putative	117.324	3.9108	9.95016	27.5421	electron transport - complex II	electron transport chain
Tb427_040011700	Tb927.4.980	1721	1119	Actin, putative	actin, putative	117.356	3.91187	15.5962	39.1216
Tb427_060019300:pseudogene	n/a	2465	888	S1/P1 Nuclease, putative	n/a	117.366	3.9122	6.838	18.6077
Tb427_060034700	Tb927.6.2960	3098	3078	Adaptin N terminal region/Adaptin AP4 complex epsilon appendage platform, putative	AP-1/4 adapter complex gamma/epsilon subunit, putative, epsilon-adaptin, putative	117.386	3.91287	9.94723	24.8732
Tb427_010031600	Tb927.1.4730	768	477	Ribonuclease H2 non-catalytic subunit (Ylr154p-like), putative	Ribonuclease H2 non-catalytic subunit (Ylr154p-like), putative	117.403	3.91342	12.5691	33.2438
Tb427_110034200	Tb927.11.2920	1361	876	Histidine phosphatase superfamily (branch 1), putative	glycerolphosphate mutase, putative	117.432	3.9144	8.28006	22.4854
Tb427_100009800	Tb927.10.660	1408	1251	Dehydrogenase E1 component, putative	2-oxoisovalerate dehydrogenase alpha subunit, putative	117.445	3.91482	9.26233	23.5583
Tb427_040008300	Tb927.4.640	1424	1389	GRIP domain containing protein, putative	GRIP domain containing protein, putative	117.457	3.91525	12.244	31.4381
Tb427_020012200	Tb927.2.2900	571	543	ARP2/3 complex 20 kDa subunit (ARPC4), putative	ARP2/3 complex subunit, putative	117.488	3.91627	11.9981	31.1848
Tb427_110138400	Tb927.11.12170	2087	1767	hypothetical protein, conserved	hypothetical protein, conserved	117.585	3.9195	10.8922	27.2602
Tb427_040051000	Tb927.4.4750	1357	1272	hypothetical protein, conserved	hypothetical protein, conserved	117.618	3.92062	9.58039	24.1159
Tb427_030052000	Tb927.3.4860	1211	1119	Protein tyrosine kinase/Protein kinase domain containing protein, putative	mitogen-activated protein kinase kinase 1	117.657	3.92189	13.1365	35.83
Tb427_100163100	Tb927.10.15450	2290	1449	hypothetical protein, conserved	hypothetical protein, conserved	117.695	3.92315	11.2192	29.1744
Tb427_040031900	Tb927.4.2940	1042	987	hypothetical protein, conserved	hypothetical protein, conserved	117.745	3.92484	9.97163	25.1014
Tb427_090052200	Tb927.9.9230	1018	510	hypothetical protein, conserved	hypothetical protein, conserved	117.748	3.92493	11.8214	30.3487
Tb427_100139000	Tb927.10.13190	1266	1158	WD domain, G-beta repeat, putative	actin-related protein 2/3 complex subunit 1, putative	117.756	3.92521	12.3112	33.2192
Tb427_100089900	Tb927.10.8310	857	852	MOZ/SAS family, putative	histone acetyltransferase	117.811	3.92702	8.94355	23.6333
Tb427_040028600	Tb927.4.2610	933	222	hypothetical protein, conserved	hypothetical protein	117.813	3.92711	16.5991	43.829
Tb427_040041700	Tb927.4.3880	4968	3705	Periplasmic binding protein/Adenylate and Guanylate cyclase catalytic domain containing protein, putative	receptor-type adenylate cyclase GRESAG 4, putative	117.851	3.92838	9.1525	25.6047
Tb427_060019800	Tb927.6.1690	1245	984	Peptidase family C54, putative	AUT2/APG4/ATG4 cysteine peptidase, putative, cysteine peptidase, Clan CA, family C54, putative	117.873	3.9291	7.41167	18.5754
Tb427_110006100	Tb927.11.220	1123	951	hypothetical protein, conserved	hypothetical protein, conserved	117.883	3.92942	8.94817	23.7406
Tb427_090045500	Tb927.9.8130	1421	567	NAC domain containing protein, putative	nascent polypeptide associated complex subunit, putative	117.889	3.92962	43.086	118.437
Tb427_060044900	Tb927.6.3990	4396	2142	hypothetical protein, conserved	hypothetical protein, conserved	117.919	3.93064	10.4249	28.4314
Tb427_070079100	Tb927.7.7150	2013	1686	hypothetical protein, conserved	hypothetical protein, conserved	117.936	3.93119	9.58869	24.6228
Tb427_100122300	Tb927.10.11460	935	369	hypothetical protein, conserved	hypothetical protein	118.005	3.93352	8.75634	24.1476
Tb427_080040300	n/a	2163	1065	NAD-dependent glycerol-3-phosphate dehydrogenase N-terminus/NAD-dependent glycerol-3-phosphate dehydrogenase C-terminus, putative	n/a	118.024	3.93415	51.7632	159.109
Tb427_090051700	Tb927.9.9180	1597	1032	hypothetical protein, conserved	hypothetical protein, conserved	118.028	3.93426	9.90764	26.3382
Tb427_100125200	Tb927.10.11770	1112	390	hypothetical protein, conserved	succinate dehydrogenase cytochrome B subunit	118.037	3.93456	9.05089	25.7079	electron transport - complex II	electron transport chain
Tb427_110027100	Tb927.11.2220	1464	1338	hypothetical protein, conserved	Mitoribosomal SSU assembly factor 17	118.106	3.93687	9.36071	23.1247
Tb427_030010600	Tb927.3.1090	1477	639	hypothetical protein, conserved	U1 small nuclear ribonucleoprotein 24 kDa	118.17	3.93899	13.0037	35.1545
Tb427_090031900	Tb927.9.5800	680	351	hypothetical protein, conserved	hypothetical protein, conserved	118.207	3.94023	13.4531	35.3752
Tb427_020032900	Tb927.2.6320	1785	1389	Nucleoside transporter, putative	adenosine transporter 2, putative	118.209	3.94031	27.6594	68.0105
Tb427_060037000	Tb927.6.3190	1717	1641	hypothetical protein, conserved	hypothetical protein, conserved	118.277	3.94257	13.943	36.6975
Tb427_060042200	Tb927.6.3730	1110	921	DnaJ domain containing protein, putative	chaperone protein DnaJ, putative	118.299	3.9433	8.08768	20.8809
Tb427_100150200	Tb927.10.14190	1541	1383	hypothetical protein, conserved	hypothetical protein, conserved	118.31	3.94365	11.761	30.8032
Tb427_040027400	Tb927.4.2490	1829	1353	hypothetical protein, conserved	hypothetical protein, conserved	118.33	3.94433	9.38108	23.6962
Tb427_030027300	Tb927.3.2670	879	810	hypothetical protein, conserved	Kinetoplast polyadenylation factor 5	118.361	3.94537	13.6364	36.9833
Tb427_090005600	Tb927.9.1400	1393	1371	FAD binding domain/NAD(P)-binding Rossmann-like domain containing protein, putative	kynurenine 3-monooxygenase, putative	118.42	3.94733	9.69696	24.5077	electron transport - complex I	electron transport chain
Tb427_110044800	Tb927.11.3930	1773	1188	hypothetical protein, conserved	hypothetical protein, conserved	118.421	3.94738	8.88925	23.6503
Tb427_090028500	Tb927.9.4990	791	591	hypothetical protein, conserved	DNA replication complex GINS protein PSF1	118.428	3.94759	11.2956	31.4088
Tb427_050013000	Tb927.5.820	1255	1029	hypothetical protein, conserved	hypothetical protein, conserved	118.459	3.94863	9.97916	27.1264
Tb427_100010900	Tb927.10.770	2603	1899	RF-1 domain containing protein, putative	RF-1 domain containing protein, putative	118.472	3.94906	11.311	28.5376
Tb427_020017300	Tb927.2.3730	2690	1764	hypothetical protein, conserved	hypothetical protein, conserved	118.485	3.94949	9.14545	23.2864
Tb427_040054000	Tb927.4.5060	1111	816	hypothetical protein, conserved	hypothetical protein	118.547	3.95156	7.78434	22.1111
Tb427_010014500	Tb927.1.1840	3983	1644	hypothetical protein, conserved	conserved protein, unknown function	118.56	3.95199	9.14782	27.1614
Tb427_050036900	Tb927.5.3040	854	597	Mitochondrial membrane-anchored proteins, putative	MIX protein	118.572	3.95241	13.5534	32.5834	electron transport - complex IV	electron transport chain
Tb427_100032900	Tb927.10.2850	1273	1140	hypothetical protein, conserved	hypothetical protein	118.582	3.95274	8.58169	22.301
Tb427_110047800	Tb927.11.4260	778	750	Mitochondrial calcium uniporter, putative	mitochondrial calcium uniporter	118.632	3.95441	9.55757	24.4857
Tb427_110037400	Tb927.11.3230	415	321	Ribosomal protein L44, putative	60S ribosomal protein L44	118.638	3.95461	155.089	538.282	60S ribosome	cytosol
Tb427_020023200	Tb927.2.4795	771	168	hypothetical protein, conserved	hypothetical protein	118.705	3.95682	12.1093	37.6049
Tb427_080078200	Tb927.8.7190	2182	939	hypothetical protein, conserved	hypothetical protein	118.761	3.9587	8.20722	21.6307
Tb427_110139500	Tb927.11.12280	1846	1611	hypothetical protein, conserved	hypothetical protein, conserved	118.787	3.95956	9.65564	25.3728
Tb427_080012400	Tb927.8.1240	2079	1695	FAD binding domain/NAD(P)-binding Rossmann-like domain/Electron transfer flavoprotein-ubiquinone oxidoreductase, 4Fe-4S, putative	electron transfer flavoprotein-ubiquinone oxidoreductase, putative	118.847	3.96157	10.9374	29.3418	electron transport - complex II	electron transport chain
Tb427_070012200	Tb927.7.880	1261	834	RNA recognition motif. (a.k.a. RRM, RBD, or RNP domain), putative	RNA-binding protein, putative	118.863	3.9621	12.0999	32.2298
Tb427_040044600	Tb927.4.4190	1590	474	C2 domain containing protein, putative	C2 domain containing protein, putative	118.873	3.96245	12.6542	37.6334
Tb427_080043400	Tb927.8.3850	2475	1161	PSP1 C-terminal conserved region containing protein, putative	PSP1 C-terminal conserved region, putative	118.893	3.9631	27.7792	71.053
Tb427_050041800	Tb927.5.3530	2526	795	hypothetical protein, conserved	hypothetical protein, conserved	118.94	3.96468	11.6708	31.7257
Tb427_110017200	Tb927.11.1270	1947	510	hypothetical protein, conserved	mitochondrial ATP synthase subunit ATPTB6	118.965	3.9655	14.4866	40.495	electron transport - FoF1 ATP synthase	electron transport chain
Tb427_100089400	Tb927.10.8250	844	795	hypothetical protein, conserved	hypothetical protein, conserved	119.029	3.96763	8.97469	25.4743
Tb427_040039600	Tb927.4.3680	884	840	Stage II sporulation protein E (SpoIIE), putative	protein phosphatase 2C, putative	119.06	3.96866	14.68	41.6628
Tb427_070046100	Tb927.7.4070	644	363	Domain of unknown function (DUF1935), putative	calpain-like cysteine peptidase, putative, cysteine peptidase, Clan CA, family C2, putative	119.1	3.96999	22.7134	64.4581
Tb427_030027800	Tb927.3.2720	1934	1305	hypothetical protein, conserved	hypothetical protein	119.101	3.97005	8.39776	22.9917
Tb427_110152600	Tb927.11.13490	1177	1116	hypothetical protein, conserved	hypothetical protein, conserved	119.111	3.97038	10.6885	28.6785
Tb427_030018400	Tb927.3.1870	952	870	CHAP domain containing protein, putative	CHAP domain containing protein, putative	119.114	3.97047	8.79854	24.5512
Tb427_030018400	Tb927.3.1870	952	870	CHAP domain containing protein, putative	CHAP domain containing protein, putative	119.114	3.97047	8.79854	24.5512
Tb427_100096600	Tb927.10.8960	1701	708	hypothetical protein, conserved	hypothetical protein, conserved	119.135	3.97118	9.49656	25.232
Tb427_100020000	Tb927.10.1680	1211	1167	Histone deacetylase domain containing protein, putative	histone deacetylase 1	119.138	3.97126	8.70729	22.979
Tb427_110057500	Tb927.11.5240	1587	1533	Methyltransferase domain/Methyltransferase TRM13, putative	Methyltransferase TRM13, putative	119.173	3.97244	10.4894	25.809
Tb427_060048700	Tb927.6.4360	501	405	hypothetical protein, conserved	hypothetical protein, conserved	119.2	3.97333	11.8218	31.6176
Tb427_030019200	Tb927.3.1955	1976	390	Vacuolar protein sorting 55, putative	Vacuolar protein sorting-associated protein 55 homolog	119.222	3.97407	9.04706	23.819
Tb427_080055200	n/a	1865	1803	Paraflagellar rod protein, putative	n/a	119.275	3.97583	33.3721	92.9031
Tb427_100100400	Tb927.10.9320	2097	918	hypothetical protein, conserved	hypothetical protein, conserved	119.277	3.97591	9.72615	27.8014
Tb427_030013700	Tb927.3.1400	1606	1005	GNAT acetyltransferase, Mec-17, putative	alpha-tubulin N-acetyltransferase, putative	119.534	3.98446	10.4501	27.6488
Tb427_070006500	Tb927.7.290	2683	1614	hypothetical protein, conserved	leucine-rich repeat protein 1 (LRRP1), putative, leucine-rich repeat protein (LRRP), putative	119.578	3.98592	8.80567	24.8008
Tb427_020023900	Tb927.2.4890	1077	1029	Ribosomal protein L11, N-terminal domain/Ribosomal protein L11, RNA binding domain containing protein, putative	mitochondrial ribosomal protein l11	119.706	3.9902	8.9385	24.1849	mitochondrial ribosome	mitochondrion - matrix
Tb427_110034800	Tb927.11.2980	1138	645	hypothetical protein, conserved	hypothetical protein, conserved	119.707	3.99023	10.0367	26.0104
Tb427_020019400	Tb927.2.4200	4979	3114	Protein kinase domain/Protein tyrosine kinase, putative	CMGC/CLK family protein kinase, putative	119.743	3.99143	8.34803	22.4336
Tb427_100130800	Tb927.10.12340	2719	2679	hypothetical protein, conserved	zinc finger protein, RanBP2-type, putative	119.914	3.99714	10.0011	26.0564
Tb427_040007100	Tb927.4.520	886	612	hypothetical protein, conserved	hypothetical protein, conserved	119.968	3.99894	10.1567	27.3674
Tb427_110025000	Tb927.11.2020	1173	777	hypothetical protein, conserved	hypothetical protein, conserved	120.009	4.00029	9.98426	27.3158
Tb427_080069800	Tb927.8.6410	1614	1425	short chain dehydrogenase/KR domain/Enoyl-(Acyl carrier protein) reductase, putative	beta-ketoacyl-ACP reductase 3, putative	120.02	4.00066	8.79687	22.365
Tb427_030018600	Tb927.3.1890	1328	855	hypothetical protein, conserved	cytochrome c oxidase assembly protein, putative	120.032	4.00106	9.48483	24.3768
Tb427_100078200	Tb927.10.7220	1432	1362	Type IIB DNA topoisomerase, putative	hypothetical protein, conserved	120.033	4.00109	9.23769	23.3687
Tb427_080043700:pseudogene	n/a	2086	888	hypothetical protein, conserved	n/a	120.077	4.00257	12.7721	35.3759
Tb427_060026200	Tb927.6.2190	881	867	hypothetical protein, conserved	hypothetical protein, conserved	120.085	4.00284	10.1387	28.909
Tb427_070059500	Tb927.7.5380	3185	1800	RNA recognition motif. (a.k.a. RRM, RBD, or RNP domain), putative	Double RNA binding domain protein 12	120.089	4.00297	9.77173	28.4562
Tb427_030029100	Tb927.3.2850	825	615	Got1/Sft2-like family, putative	Got1/Sft2-like family, putative	120.104	4.00347	9.53785	25.6027
Tb427_110024200	Tb927.11.1940	1417	1395	hypothetical protein, conserved	hypothetical protein, conserved	120.117	4.0039	8.70246	24.0949
Tb427_070008400	Tb927.7.500	5569	5184	hypothetical protein, conserved	hypothetical protein, conserved	120.12	4.004	7.89908	22.4583
Tb427_100052700	Tb927.10.4860	1454	1179	hypothetical protein, conserved	hypothetical protein, conserved	120.198	4.00662	9.94228	27.3786
Tb427_030008400	Tb927.3.870	1384	1299	Histone RNA hairpin-binding protein RNA-binding domain containing protein, putative	Histone RNA hairpin-binding protein RNA-binding domain containing protein, putative	120.215	4.00717	18.3964	46.6742
Tb427_040043600	Tb927.4.4090	997	990	hypothetical protein, conserved	hypothetical protein, conserved	120.279	4.00931	10.8392	28.205
Tb427_100091900	Tb927.10.8510	1587	1587	Sugar (and other) transporter/Major Facilitator Superfamily, putative	glucose transporter, putative	120.309	4.01031	13.5167	39.2422
Tb427_070007900	Tb927.7.450	2326	2319	Golgi complex component 7 (COG7), putative	Golgi complex component 7 (COG7), putative	120.427	4.01422	11.6183	30.355
Tb427_030019100	Tb927.3.1940	1361	1317	TPM domain containing protein, putative	TLP18.3, Psb32 and MOLO-1 founding proteins of phosphatase, putative	120.427	4.01424	10.5859	28.6646	electron transport - complex IV	electron transport chain
Tb427_100090600	Tb927.10.8380	659	579	hypothetical protein, conserved	hypothetical protein, conserved	120.458	4.01527	9.62047	28.365
Tb427_020012900	Tb927.2.3000	1300	1257	hypothetical protein, conserved	hypothetical protein, conserved	120.461	4.01537	11.9875	31.4239
Tb427_080007900	Tb927.8.770	2728	1920	hypothetical protein, conserved	SUMO-interacting motif-containing protein	120.462	4.01539	12.357	32.2698
Tb427_100018900	Tb927.10.1590	1158	330	Ribosomal protein L36e, putative	ribosomal protein L36, putative	120.465	4.01549	58.3146	187.166
Tb427_110077700	Tb927.11.7216	1339	1311	ATPase family associated with various cellular activities (AAA), putative	origin recognition complex subunit 1 (ORC1), putative	120.539	4.01797	10.0075	28.3445
Tb427_110152000	Tb927.11.13420	1630	1005	PPPDE putative peptidase domain containing protein, putative	PPPDE putative peptidase domain containing protein, putative	120.542	4.01806	10.0586	27.0331
Tb427_040032900	Tb927.4.3040	2233	618	hypothetical protein, conserved	Enriched in surface-labeled proteome protein 11	120.601	4.02003	12.0498	33.4712
Tb427_080036100	Tb927.8.3160	1201	513	hypothetical protein, conserved	hypothetical protein, conserved	120.683	4.02276	11.4414	29.137
Tb427_080046200	Tb927.8.4140	1217	1215	hypothetical protein, conserved	Anaphase-promoting complex-associated protein AP3	120.688	4.02292	9.45917	24.8445
Tb427_110007800	Tb927.11.380	878	555	Ciliary basal body-associated, B9 protein, putative	B9 domain-containing protein 2	120.701	4.02338	9.80997	25.0536
Tb427_070054200	Tb927.7.4860	1023	1020	FHA domain containing protein, putative	kinetoplastid kinetochore protein 13	120.705	4.0235	18.1698	46.3479	kinetochore - KKT
Tb427_090013200	Tb927.9.2250	2095	1152	hypothetical protein, conserved	hypothetical protein, conserved	120.726	4.02422	10.1259	29.1188
Tb427_100030900	Tb927.10.2630	896	834	Regulator of Vps4 activity in the MVB pathway, putative	Regulator of Vps4 activity in the MVB pathway, putative	120.735	4.02448	10.1845	26.519
Tb427_110153100	Tb927.11.13540	1642	1515	hypothetical protein, conserved	hypothetical protein, conserved	120.735	4.0245	12.2169	33.0518
Tb427_110187300	Tb927.11.16750	1030	705	hypothetical protein, conserved	hypothetical protein, conserved	120.789	4.02629	11.619	32.6173
Tb427_090048700	Tb927.9.8680	1004	816	SCO1/SenC, putative	cytochrome c oxidase assembly factor, putative	120.812	4.02707	10.2022	26.4466	electron transport - complex IV	electron transport chain
Tb427_060038300	Tb927.6.3320	1137	720	Eukaryotic cytochrome b561, putative	ferric reductase transmembrane protein, putative	120.823	4.02742	8.51812	22.0093
Tb427_070046800	Tb927.7.4140	713	567	Ribosomal prokaryotic L21 protein, putative	mitochondrial ribosomal protein L21	120.837	4.02789	12.3554	28.7472	mitochondrial ribosome	mitochondrion - matrix
Tb427_070060800	Tb927.7.5510	1793	1020	hypothetical protein, conserved	hypothetical protein, conserved	120.861	4.02871	8.55834	22.9783
Tb427_090039500	Tb927.9.7070	956	915	KH domain containing protein, putative	exosome complex exonuclease RRP40	120.889	4.02963	11.6259	31.3348	exosome	nucleus
Tb427_090051600	Tb927.9.9170	1430	903	hypothetical protein, conserved	hypothetical protein, conserved	120.943	4.03144	10.7069	27.66
Tb427_100061700	Tb927.10.5760	953	648	Adenylate kinase/AAA domain containing protein, putative	adenylate kinase, putative	121.06	4.03534	11.1694	28.569
Tb427_070006200	Tb927.7.260	664	525	hypothetical protein, conserved	hypothetical protein, conserved	121.086	4.0362	10.1117	28.4842
Tb427_050008200	Tb927.5.400	6613	1572	Invariant surface glycoprotein, putative	75 kDa invariant surface glycoprotein, putative	121.115	4.03716	17.0491	49.7911
Tb427_090012000	Tb927.9.2060	1723	1062	ADP-ribosylation factor family, putative	ADP-ribosylation factor family, putative	121.15	4.03833	10.0271	27.3909
Tb427_090067100	Tb927.9.11760	2394	2241	XPG N-terminal domain/XPG domain containing/XPG I-region, putative	DNA repair protein RAD2, putative	121.221	4.0407	9.10572	24.1001
Tb427_090067100	Tb927.9.11760	2394	2241	XPG N-terminal domain/XPG domain containing/XPG I-region, putative	DNA repair protein RAD2, putative	121.221	4.0407	9.10572	24.1001
Tb427_020009300	Tb927.2.2360	3846	2043	Zinc finger, C3HC4 type (RING finger)/Prokaryotic RING finger family 4, putative	Ankyrin repeats (3 copies)/Zinc finger, C3HC4 type (RING finger), putative	121.222	4.04072	9.79049	26.5825
Tb427_070069100	Tb927.7.6340	3067	1329	hypothetical protein, conserved	hypothetical protein, conserved	121.273	4.04244	10.387	30.9465
Tb427_060055600	Tb927.6.5060	617	456	hypothetical protein, conserved	hypothetical protein, conserved	121.286	4.04287	13.8949	37.7595
Tb427_070006900	Tb927.7.330	699	582	Thioesterase superfamily/Thioesterase-like superfamily, putative	Thioesterase-like superfamily, putative	121.308	4.04361	10.5716	29.4845
Tb427_080019000	Tb927.8.1650	2792	1776	Major Facilitator Superfamily/Nodulin-like, putative	Protein Associated with Differentiation, putative	121.353	4.04509	8.966	23.9151
Tb427_090027400	Tb927.9.4810	925	897	CpXC protein, putative	zinc finger protein, C2H2 type, putative	121.366	4.04552	8.32963	22.5581
Tb427_110058900	Tb927.11.5380	877	849	Protein of unknown function (DUF523), putative	Protein of unknown function (DUF523), putative	121.434	4.04781	11.5417	30.1126
Tb427_080049000	Tb927.8.4410	1672	1011	Arp2/3 complex, 34 kD subunit p34-Arc, putative	ARP2/3 complex subunit, putative	121.525	4.05082	9.35137	24.6864
Tb427_110187800	Tb927.11.16800	3393	2550	hypothetical protein, conserved	hypothetical protein, conserved	121.62	4.054	11.9282	31.8025
Tb427_100130600	Tb927.10.12320	1422	1212	hypothetical protein, conserved	hypothetical protein	121.631	4.05435	11.2815	29.8094
Tb427_110014400	Tb927.11.970	646	636	hypothetical protein, conserved	hypothetical protein, conserved	121.634	4.05447	9.73274	29.5477
Tb427_110142000	Tb927.11.12520	1387	1008	hypothetical protein, conserved	hypothetical protein, conserved	121.656	4.0552	9.49013	25.9277
Tb427_060040300	Tb927.6.3540	1745	1101	C2H2 type zinc-finger (2 copies), putative	zinc-finger protein, conserved	121.682	4.05608	10.8351	27.9508
Tb427_110166500	Tb927.11.14810	1046	945	hypothetical protein, conserved	hypothetical protein, conserved	121.687	4.05622	7.08536	18.5766
Tb427_110047400	Tb927.11.4220	2697	1350	DHHC palmitoyltransferase, putative	palmitoyl acyltransferase 6, putative	121.692	4.05639	10.1076	27.7137
Tb427_080018200	Tb927.8.1580	2467	834	Sulfotransferase domain containing protein, putative	hypothetical protein, conserved	121.692	4.0564	9.22143	24.3456
Tb427_110146300	Tb927.11.12960	687	279	PET assembly of cytochrome c oxidase, mitochondrial, putative	protein Pet117, putative	121.71	4.05701	14.9126	42.3458
Tb427_100033500	n/a	1782	1290	Enolase, N-terminal domain/Enolase, C-terminal TIM barrel domain containing protein, putative	n/a	121.725	4.0575	104.772	302.59
Tb427_110041700	Tb927.11.3620	1308	1308	Nucleoside transporter, putative	nucleobase/nucleoside transporter 8.2	121.768	4.05893	8.11313	22.2412
Tb427_100096000	Tb927.10.8920	2141	1020	Gtr1/RagA G protein conserved region containing protein, putative	ras-like small GTPase, putative	121.797	4.05989	19.4536	50.4319
Tb427_090013300	Tb927.9.2260	1346	1200	PQ loop repeat, putative	PQ loop repeat, putative	121.8	4.06	8.87498	24.6592
Tb427_070072400	Tb927.7.6640	6312	4884	hypothetical protein, conserved	hypothetical protein, conserved	121.885	4.06284	13.1144	35.5124
Tb427_060041500	Tb927.6.3660	1462	831	hypothetical protein, conserved	hypothetical protein, conserved	121.913	4.06376	9.95891	28.2594
Tb427_110182600	Tb927.11.16300	1357	1077	hypothetical protein, conserved	hypothetical protein, conserved	121.992	4.06638	10.2092	27.0892
Tb427_110059700	Tb927.11.5460	871	663	hypothetical protein, conserved	hypothetical protein, conserved	122.048	4.06826	8.97639	23.2053
Tb427_080081200	Tb927.8.7540	2621	1638	hypothetical protein, conserved	Flagella connector protein 3	122.143	4.07143	10.2913	31.3753
Tb427_030048400	Tb927.3.4500	3527	1698	Fumarate hydratase (Fumerase)/Fumarase C-terminus, putative	Fumarate hydratase class I, cytosolic	122.162	4.07208	9.48651	28.0754
Tb427_100091100	Tb927.10.8430	1310	429	Ribosomal protein L7Ae/L30e/S12e/Gadd45 family, putative	40S ribosomal protein S12, putative	122.18	4.07267	112.215	327.076	40S ribosome	cytosol
Tb427_100041400	Tb927.10.3680	3008	867	hypothetical protein, conserved	hypothetical protein, conserved	122.181	4.07271	8.62089	24.5928
Tb427_020017700	Tb927.2.3880	6362	1470	RNA recognition motif. (a.k.a. RRM, RBD, or RNP domain), putative	heterogeneous nuclear ribonucleoproteins F/H homologue	122.343	4.07811	22.6216	68.4827
Tb427_110173600	Tb927.11.15500	1194	852	hypothetical protein, conserved	LSU ribosomal protein, mitochondrial, putative	122.369	4.07897	11.4663	30.3831
Tb427_040013700	Tb927.4.1180	1013	1008	Programmed cell death protein 2, C-terminal putative domain containing protein, putative	Programmed cell death protein 2, C-terminal putative domain containing protein, putative	122.384	4.07946	13.4568	39.5489
Tb427_040013700	Tb927.4.1180	1013	1008	Programmed cell death protein 2, C-terminal putative domain containing protein, putative	Programmed cell death protein 2, C-terminal putative domain containing protein, putative	122.384	4.07946	13.4568	39.5489
Tb427_020024100:pseudogene	n/a	1685	1086	IGP family C-type lectin domain containing protein, putative	n/a	122.457	4.08191	7.85194	23.0662
Tb427_110094400	Tb927.11.8810	3339	1467	hypothetical protein, conserved	hypothetical protein, conserved	122.462	4.08208	13.1876	37.1079
Tb427_090027200	Tb927.9.4755	868	105	hypothetical protein, conserved	hypothetical protein	122.513	4.08377	11.928	31.719
Tb427_090067400	n/a	1512	1512	MatE, putative	n/a	122.632	4.08774	12.6961	35.2492
Tb427_090070900	Tb927.9.12310	2978	2598	hypothetical protein, conserved	hypothetical protein, conserved	122.66	4.08868	15.1707	39.5009
Tb427_110119400	Tb927.11.10410	737	570	Cornichon protein, putative	Cornichon protein, putative	122.678	4.08928	10.1713	28.2552
Tb427_080087700	Tb927.8.8210	1541	399	hypothetical protein, conserved	Cleavage stimulating factor 64, putative	122.712	4.09041	11.8192	36.0644
Tb427_110094300	Tb927.11.8800	846	834	hypothetical protein, conserved	hypothetical protein, conserved	122.722	4.09074	11.4424	31.411
Tb427_040023900	Tb927.4.2150	654	525	hypothetical protein, conserved	hypothetical protein, conserved	122.804	4.09345	9.6667	25.4174
Tb427_050020800	Tb927.5.1500	3192	1623	hypothetical protein, conserved	hypothetical protein, conserved	122.837	4.09457	8.93239	25.3678
Tb427_050020800	Tb927.5.1500	3192	1623	hypothetical protein, conserved	hypothetical protein, conserved	122.837	4.09457	8.93239	25.3678
Tb427_080041300	Tb927.8.3620	2352	1899	BT1 family, putative	folate transporter 1	122.838	4.09459	11.391	32.3931
Tb427_110183900	Tb927.11.16430	483	462	hypothetical protein, conserved	18 kDa ER-associated protein	122.874	4.0958	20.9985	60.7221
Tb427_070051700	Tb927.7.4620	834	828	hypothetical protein, conserved	mitoribosome receptor MBA1-like protein	122.892	4.09642	15.2536	44.4476	IM import machinery	mitochondrion - IM
Tb427_110139900	Tb927.11.12320	3566	2580	hypothetical protein, conserved	hypothetical protein, conserved	122.897	4.09655	11.5265	30.4426
Tb427_110139900	Tb927.11.12320	3566	2580	hypothetical protein, conserved	hypothetical protein, conserved	122.897	4.09655	11.5265	30.4426
Tb427_080040800	Tb927.8.3570	3422	711	Zinc finger, C3HC4 type (RING finger) containing protein, putative	Zinc finger, C3HC4 type (RING finger), putative	122.936	4.09786	12.5542	37.1024
Tb427_050017400	Tb927.5.1270	1000	648	hypothetical protein, conserved	Acidic leucine-rich nuclear phosphoprotein 32 family member	122.95	4.09834	12.9325	35.7797
Tb427_080039300	Tb927.8.3480	1955	1827	hypothetical protein, conserved	hypothetical protein, conserved	122.951	4.09838	11.2007	29.6065
Tb427_100010100	Tb927.10.690	1063	1005	DHHC palmitoyltransferase, putative	palmitoyl acyltransferase 3, putative	122.955	4.0985	9.79898	26.6294
Tb427_080072800	Tb927.8.6650	2745	2001	RNA recognition motif. (a.k.a. RRM, RBD, or RNP domain), putative	RNA-binding protein, putative	122.967	4.09891	10.7452	31.0736
Tb427_040040100	Tb927.4.3730	596	513	hypothetical protein, conserved	hypothetical protein, conserved	123.2	4.10668	12.4012	37.4992
Tb427_070038300	Tb927.7.3300	3964	2523	hypothetical protein, conserved	Flocculation protein FLO11-like	123.212	4.10706	9.65976	28.3318
Tb427_060020700	Tb927.6.1780	1871	1236	Protein kinase domain/Protein tyrosine kinase/Kinase-like, putative	mitogen activated protein kinase 4, putative	123.225	4.10752	10.1537	27.0886
Tb427_100038100	Tb927.10.3320	1677	1671	hypothetical protein, conserved	hypothetical protein, conserved	123.228	4.1076	10.5218	27.8736
Tb427_110083600	Tb927.11.7680	1811	1752	PPR repeat, putative	hypothetical protein, conserved	123.234	4.1078	10.4162	28.649
Tb427_030052700	Tb927.3.4930	630	627	hypothetical protein, conserved	hypothetical protein, conserved	123.277	4.10922	9.76756	27.9301
Tb427_080085800	Tb927.8.8010	2951	2118	hypothetical protein, conserved	hypothetical protein, conserved	123.284	4.10947	9.94177	27.6185
Tb427_050013500	n/a	3071	2406	Oligosaccharyl transferase STT3 subunit, putative	n/a	123.358	4.11192	21.2753	57.9238
Tb427_100102500	Tb927.10.9560	1052	1005	Alcohol dehydrogenase GroES-like domain/Zinc-binding dehydrogenase, putative	oxidoreductase, putative	123.368	4.11228	10.9875	30.4062
Tb427_110172700	Tb927.11.15410	1360	1029	hypothetical protein, conserved	hypothetical protein, conserved	123.377	4.11257	7.86442	22.877
Tb427_100019000	Tb927.10.1600	1348	1074	hypothetical protein, conserved	Aminoacyltransferase ATEL1, putative	123.471	4.11571	8.53835	24.5033
Tb427_110173700	Tb927.11.15510	1380	864	hypothetical protein, conserved	hypothetical protein, conserved	123.523	4.11744	9.61114	27.2072
Tb427_090079500	Tb927.9.13300	1581	1581	Ring finger domain/RING-type zinc-finger/IQ calmodulin-binding motif containing protein, putative	Ring finger domain containing protein, putative	123.596	4.11986	10.5268	28.9973
Tb427_090079500	Tb927.9.13300	1581	1581	Ring finger domain/RING-type zinc-finger/IQ calmodulin-binding motif containing protein, putative	Ring finger domain containing protein, putative	123.596	4.11986	10.5268	28.9973
Tb427_100168900	Tb927.10.15930	1846	1458	PDZ domain containing protein, putative	pdz domain containing protein, putative	123.634	4.12112	9.85903	26.4409
Tb427_110012100	Tb927.11.740	1853	501	Elongation factor P (EF-P) KOW-like domain/Eukaryotic elongation factor 5A hypusine, DNA-binding OB fold, putative	eukaryotic translation initiation factor 5A	123.661	4.12204	107.656	340.35
Tb427_020027500	Tb927.2.5280	3468	2109	BNR repeat-like domain containing protein, putative	Enriched in surface-labeled proteome protein 1	123.703	4.12343	28.9637	74.7274
Tb427_100168800	Tb927.10.15920	914	384	hypothetical protein, conserved	hypothetical protein, conserved	123.716	4.12387	18.5924	51.024
Tb427_110055000	Tb927.11.4990	3293	2502	Calcineurin-like phosphoesterase, putative	kinetoplastid-specific phospho-protein phosphatase, putative	123.75	4.125	10.3558	28.9155
Tb427_020015800	Tb927.2.3320	3353	1317	Invariant surface glycoprotein, putative	65 kDa invariant surface glycoprotein	123.792	4.12641	24.0084	64.9379
Tb427_110024500	Tb927.11.1970	853	825	hypothetical protein, conserved	hypothetical protein, conserved	123.795	4.12649	11.6961	31.8849
Tb427_090078300	Tb927.9.13130	1901	1821	hypothetical protein, conserved	pseudouridine synthase, putative	123.806	4.12687	9.0235	24.5202
Tb427_100080600	Tb927.10.7460	990	429	hypothetical protein, conserved	hypothetical protein	123.833	4.12778	15.3599	41.8851
Tb427_080022100	Tb927.8.1930	798	786	Isy1-like splicing family, putative	Isy1-like splicing family, putative	123.867	4.12889	9.26422	25.2655
Tb427_100045700	Tb927.10.4130	2504	798	hypothetical protein, conserved	NADH-ubiquinone oxidoreductase B13 subunit	123.87	4.129	12.1956	35.1337	electron transport - complex I	electron transport chain
Tb427_060028500	Tb927.6.2360	1159	1038	pfkB family carbohydrate kinase, putative	adenosine kinase, putative	123.883	4.12944	22.0847	59.8819
Tb427_050007300	Tb927.5.320	4593	3711	Adenylate and Guanylate cyclase catalytic domain containing protein, putative	receptor-type adenylate cyclase GRESAG 4, putative	123.926	4.13087	7.96034	23.1768
Tb427_090081400	Tb927.9.13580	1964	1269	hypothetical protein, conserved	hypothetical protein, conserved	123.93	4.13099	8.49065	23.2649
Tb427_100165300	Tb927.10.15690	769	708	Anaphase-promoting complex, subunit 10 (APC10), putative	anaphase promoting complex, subunit 10-like protein	123.931	4.13104	12.2734	34.2524
Tb427_110153000	Tb927.11.13530	1325	666	hypothetical protein, conserved	hypothetical protein, conserved	124.03	4.13432	9.40124	26.3956
Tb427_110045700	Tb927.11.4020	1096	492	Complex1_LYR-like, putative	Complex1_LYR-like, putative	124.04	4.13468	10.0921	27.9643	electron transport - complex I	electron transport chain
Tb427_100015200	n/a	1598	1395	Serine carboxypeptidase, putative	n/a	124.062	4.1354	86.8659	243.339
Tb427_090034600	Tb927.9.6250	1375	1113	ATP:guanido phosphotransferase, N-terminal domain/ATP:guanido phosphotransferase, C-terminal catalytic domain containing protein, putative	arginine kinase	124.073	4.13576	20.6459	65.4959
Tb427_040047300	n/a	3969	3729	Adenylate and Guanylate cyclase catalytic domain containing protein, putative	n/a	124.142	4.13808	15.4327	44.1674
Tb427_090068100	Tb927.9.11840	1667	654	hypothetical protein, conserved	pre-rRNA-processing protein PNO1, putative	124.238	4.14127	13.6854	35.8285
Tb427_030059600	Tb927.3.5610	1722	1422	Ribosomal protein L3, putative	Mitochondrial ribosomal protein L3	124.264	4.14212	10.0344	28.2151	mitochondrial ribosome	mitochondrion - matrix
Tb427_030039400	Tb927.3.3660	1492	795	hypothetical protein, conserved	NADH-ubiquinone oxidoreductase complex I subunit, putative	124.294	4.14315	9.9528	28.2516	electron transport - complex I	electron transport chain
Tb427_060023200	Tb927.6.1890	1988	1803	hypothetical protein, conserved	hypothetical protein, conserved	124.328	4.14428	10.1064	27.225
Tb427_110087100	n/a	5157	2316	BNR repeat-like domain containing protein, putative	n/a	124.336	4.14454	10.1275	28.8456
Tb427_010013700	Tb927.1.1720	1501	1227	Cyclophilin type peptidyl-prolyl cis-trans isomerase/CLD, putative	cyclophilin 15, putative	124.344	4.1448	8.36626	22.6376
Tb427_030022900	Tb927.3.2320	1338	1323	PCI domain containing protein, putative	COP9 signalosome complex subunit 2, putative	124.353	4.14509	10.2957	26.883
Tb427_020022800	Tb927.2.4740	1077	1029	Ribosomal protein L11, N-terminal domain/Ribosomal protein L11, RNA binding domain containing protein, putative	mitochondrial ribosomal protein l11	124.425	4.1475	9.17697	25.2837	mitochondrial ribosome	mitochondrion - matrix
Tb427_090070000	Tb927.9.12140	1735	993	Mitochondrial carrier protein, putative	mitochondrial carrier protein	124.48	4.14933	8.93996	23.6396
Tb427_030017900	Tb927.3.1820	1659	849	hypothetical protein, conserved	mitochondrial RNA binding complex 1 subunit	124.505	4.15016	13.5212	37.4529
Tb427_030009100	Tb927.3.940	875	465	Complex 1 protein (LYR family), putative	Complex 1 protein (LYR family), putative	124.535	4.15118	8.57334	24.1791
Tb427_080065800	Tb927.8.6033	363	105	Ribosomal protein L41, putative	ribosomal protein L41, putative	124.543	4.15142	61.3617	234.697
Tb427_110154600	Tb927.11.13690	1694	591	hypothetical protein, conserved	Radial spoke protein 11	124.554	4.15182	13.4314	40.1227
Tb427_110154600	Tb927.11.13690	1694	591	hypothetical protein, conserved	Radial spoke protein 11	124.554	4.15182	13.4314	40.1227
Tb427_070072700	Tb927.7.6670	9728	9093	hypothetical protein, conserved	hypothetical protein, conserved	124.663	4.15544	18.5939	49.511
Tb427_100061900	Tb927.10.5780	3158	1731	Transmembrane amino acid transporter protein, putative	amino acid tansporter, putative	124.671	4.1557	9.58495	25.8141
Tb427_100102700	Tb927.10.9590	1365	1302	WD domain, G-beta repeat, putative	hypothetical protein, conserved	124.708	4.15694	12.8579	35.3851
Tb427_100102700	Tb927.10.9590	1365	1302	WD domain, G-beta repeat, putative	hypothetical protein, conserved	124.708	4.15694	12.8579	35.3851
Tb427_050021700	Tb927.5.1590	976	765	hypothetical protein, conserved	hypothetical protein, conserved	124.735	4.15782	10.0826	27.441
Tb427_110074300	Tb927.11.6940	1539	1113	hypothetical protein, conserved	hypothetical protein, conserved	124.756	4.15852	7.85456	22.6023
Tb427_110121000	Tb927.11.10570	1199	1002	hypothetical protein, conserved	LSU ribosomal protein, mitochondrial, putative	124.801	4.16002	10.1207	27.883
Tb427_110047600	Tb927.11.4240	1275	672	hypothetical protein, conserved	hypothetical protein, conserved	124.815	4.16049	7.65017	22.0349
Tb427_100164900	Tb927.10.15650	1968	1767	tRNA pseudouridine synthase, putative	Mitoribosomal SSU assembly factor 11	124.816	4.16053	9.68183	27.2714
Tb427_060025600	Tb927.6.2130	574	528	CS domain containing protein, putative	nuclear movement protein, putative	124.835	4.16118	11.4908	34.1582
Tb427_080060900	Tb927.8.5550	1424	480	BILBO1 N-terminal domain containing protein, putative	hypothetical protein, conserved	124.903	4.16345	9.0843	26.776
Tb427_090027300	Tb927.9.4760	3051	1053	hypothetical protein, conserved	Protein of unknown function (DUF3128), putative	124.917	4.16389	8.00821	22.1457
Tb427_100078100	Tb927.10.7210	1713	687	hypothetical protein, conserved	Flagellum attachment zone protein 17	124.917	4.16391	8.88363	26.0972
Tb427_110122600	Tb927.11.10740	742	657	VPS28 protein, putative	vacuolar sorting-associated protein-like, putative	124.937	4.16457	11.8924	31.6844
Tb427_100106400	Tb927.10.9960	1525	1380	hypothetical protein, conserved	hypothetical protein, conserved	124.963	4.16545	9.15362	24.7496
Tb427_090019500	Tb927.9.3170	1962	591	hypothetical protein, conserved	cytochrome oxidase subunit V	124.982	4.16607	10.0862	30.0614	electron transport - complex IV	electron transport chain
Tb427_110175200:pseudogene	n/a	2430	1560	hypothetical protein, conserved	n/a	125.003	4.16677	12.7163	36.1604
Tb427_010010800	Tb927.1.1300	960	924	hypothetical protein, conserved	hypothetical transmembrane protein, conserved	125.014	4.16712	7.1851	19.3544
Tb427_110143400	Tb927.11.12670	1157	1071	Methyltransferase TYW3, putative	Methyltransferase TYW3, putative	125.041	4.16802	12.9291	37.2418
Tb427_090011700	Tb927.9.2030	2813	1809	hypothetical protein, conserved	Orc1-like protein	125.051	4.16837	10.5239	29.0448
Tb427_070010100	Tb927.7.670	3569	2478	hypothetical protein, conserved	hypothetical protein, conserved	125.054	4.16846	10.9525	31.6388
Tb427_060046500	Tb927.6.4160	1569	1089	hypothetical protein, conserved	hypothetical protein, conserved	125.16	4.17199	9.84186	27.1097
Tb427_060046500	Tb927.6.4160	1569	1089	hypothetical protein, conserved	hypothetical protein, conserved	125.16	4.17199	9.84186	27.1097
Tb427_100056700	Tb927.10.5260	4428	3408	C2 domain containing protein, putative	C2 domain containing protein, putative	125.204	4.17345	12.6246	33.4876
Tb427_040029900	Tb927.4.2750	3587	900	hypothetical protein, conserved	hypothetical protein, conserved	125.206	4.17354	13.6876	39.3479
Tb427_080062400	Tb927.8.5700	1567	906	hypothetical protein, conserved	mitochondrial editosome-associated protein KREPB10	125.296	4.17653	10.5812	30.2195	editosome	mitochondrion - matrix
Tb427_090078100	Tb927.9.13110	1805	1320	hypothetical protein, conserved	hypothetical protein, conserved	125.314	4.17712	14.1081	38.6043
Tb427_090042200:pseudogene	n/a	1220	771	hypothetical protein, conserved	n/a	125.327	4.17758	9.92891	31.3062
Tb427_100167000	Tb927.10.15740	2882	1554	WD domain, G-beta repeat, putative	WD40 repeat-containing protein	125.363	4.17875	17.8838	50.0792
Tb427_040051200	Tb927.4.4770	1730	984	hypothetical protein, conserved	hypothetical protein	125.378	4.17926	8.51323	23.2719
Tb427_060024800	Tb927.6.2050	1532	642	Ribosome biogenesis regulatory protein (RRS1), putative	Ribosome biogenesis regulatory protein RRS1	125.382	4.1794	11.8551	34.1222
Tb427_100115900	Tb927.10.10870	3385	1713	Protein kinase domain/Protein tyrosine kinase, putative	MAP kinase-like kinase	125.468	4.18226	8.30063	23.4927
Tb427_090054200	Tb927.9.9610	657	327	hypothetical protein, conserved	hypothetical protein, conserved	125.473	4.18244	10.6184	33.6531
Tb427_030039200	Tb927.3.3640	2683	2256	hypothetical protein, conserved	bardet-biedl syndrome 7 protein	125.478	4.18259	10.6256	30.2229
Tb427_030040900	Tb927.3.3810	1285	1077	Etoposide-induced protein 2.4 (EI24), putative	Etoposide-induced protein 2.4 (EI24), putative	125.483	4.18277	9.24097	25.6088
Tb427_110060900	Tb927.11.5580	1616	1314	hypothetical protein, conserved	hypothetical protein, conserved	125.486	4.18288	6.59083	18.7806
Tb427_110137000	Tb927.11.12030	1087	1071	hypothetical protein, conserved	WD40 repeat-containing protein	125.589	4.1863	8.08973	24.1774
Tb427_070040400	Tb927.7.3510	1463	1449	hypothetical protein, conserved	Mitoribosomal LSU assembly factor 21	125.603	4.18678	7.39774	20.8826
Tb427_080013300	Tb927.8.1320	1127	723	hypothetical protein, conserved	hypothetical protein, conserved	125.674	4.18912	14.2846	40.3978
Tb427_100095600	Tb927.10.8880	1896	1470	hypothetical protein, conserved	RNA interference factor 4	125.702	4.19008	10.5136	30.9244
Tb427_030011300	Tb927.3.1160	923	744	hypothetical protein, conserved	hypothetical protein, conserved	125.72	4.19067	10.3156	28.0865
Tb427_040011600	Tb927.4.970	739	669	hypothetical protein, conserved	hypothetical protein, conserved	125.75	4.19166	10.4072	28.1975
Tb427_100133700	Tb927.10.12630	792	657	EF-hand domain pair/EF hand, putative	Flagellum attachment zone protein 34	125.756	4.19187	10.7692	27.3761
Tb427_040025100	Tb927.4.2265	3459	570	hypothetical protein, conserved	hypothetical protein	125.855	4.19518	10.4073	30.1296
Tb427_090026500	Tb927.9.4570	791	660	hypothetical protein, conserved	hypothetical protein, conserved	125.897	4.19658	7.57459	20.7239
Tb427_070062300	Tb927.7.5650	2648	1917	Microtubule binding/Kinesin motor domain containing protein, putative	kinesin, putative	125.898	4.19661	12.3094	34.1634
Tb427_070067600	Tb927.7.6190	3190	630	RING-H2 zinc finger domain/Ring finger domain/Zinc finger, C3HC4 type (RING finger)/RING-like zinc finger/RING-type zinc-finger containing protein, putative	Ring finger domain containing protein, putative	125.902	4.19672	12.8863	36.9648
Tb427_040046100	Tb927.4.4300	2296	1851	hypothetical protein, conserved	NADH dehydrogenase (ubiquinone) 1 beta subcomplex subunit, putative	125.933	4.19778	9.7852	27.4613	electron transport - complex I	electron transport chain
Tb427_040026600	Tb927.4.2410	4986	3447	Glycosyl hydrolase family 65 central catalytic domain/Glycosyl hydrolase family 65, C-terminal domain containing protein, putative	Glycosyl hydrolase family 65 central catalytic domain/Haloacid dehalogenase-like hydrolase, putative	125.969	4.19898	9.4229	27.0928
Tb427_100069800	Tb927.10.6520	2318	1794	WD domain, G-beta repeat, putative	hypothetical protein, conserved	125.971	4.19903	10.0442	28.6936
Tb427_110182300	Tb927.11.16270	3517	2334	Helicase conserved C-terminal domain/Type III restriction enzyme, res subunit/ERCC3/RAD25/XPB C-terminal helicase, putative	TFIIH basal transcription factor complex helicase XPB subunit, putative	126.02	4.20065	27.8128	82.1288
Tb427_100015300	Tb927.10.1030	1530	1395	Serine carboxypeptidase, putative	serine peptidase, Clan SC, Family S10	126.024	4.20082	39.0445	110.132
Tb427_110154800	Tb927.11.13710	562	558	hypothetical protein, conserved	hypothetical protein, conserved	126.091	4.20302	12.1256	35.5473
Tb427_110128600	Tb927.11.11310	2706	1497	Beta-lactamase, putative	hypothetical protein, conserved	126.103	4.20344	10.3162	28.7522
Tb427_110092900	Tb927.11.8530	1719	1719	impB/mucB/samB family/IMS family HHH motif/impB/mucB/samB family C-terminal domain containing protein, putative	DNA polymerase kappa, putative	126.113	4.20375	11.0616	32.4458
Tb427_100149700:pseudogene	n/a	2174	1500	Pyruvate kinase, barrel domain/HpcH/HpaI aldolase/citrate lyase family/Pyruvate kinase, alpha/beta domain containing protein, putative	n/a	126.242	4.20806	81.63	250.987
Tb427_070018000	Tb927.7.1370	1910	1818	hypothetical protein, conserved	spliced leader RNA PSE-promoter transcription factor, putative	126.259	4.20862	10.1309	30.4021
Tb427_050025700	Tb927.5.1940	1936	576	hypothetical protein, conserved	hypothetical protein, conserved	126.262	4.20874	11.2944	32.4968
Tb427_070025400	Tb927.7.2090	1868	816	hypothetical protein, conserved	hypothetical protein, conserved	126.313	4.21043	11.9142	36.3156
Tb427_110073100	Tb927.11.6800	1457	1164	hypothetical protein, conserved	hypothetical protein, conserved	126.318	4.21061	7.92939	21.8154
Tb427_110128500	Tb927.11.11300	590	570	hypothetical protein, conserved	hypothetical protein, conserved	126.372	4.21239	11.597	33.0633
Tb427_030018300	Tb927.3.1860	3138	2316	D-ala D-ala ligase C-terminus/SET domain containing protein, putative	SET domain protein 30	126.43	4.21432	14.6183	40.0577
Tb427_110052200	Tb927.11.4730	1000	999	hypothetical protein, conserved	hypothetical protein, conserved	126.432	4.21442	9.88896	28.0356
Tb427_080059300	Tb927.8.5390	2646	1395	Protein tyrosine kinase/Protein kinase domain containing protein, putative	cdc2-related protein kinase 4, putative	126.46	4.21532	7.72939	24.0192
Tb427_100056200	Tb927.10.5210	2965	1503	Transcription factor Tfb2, putative	TFIIH basal transcription factor subunit	126.487	4.21623	11.2107	31.4276
Tb427_100169800	Tb927.10.16020	1119	1062	PIH1 N-terminal domain containing protein, putative	pre-RNA processing PIH1/Nop17, putative	126.494	4.21646	10.2151	28.2691
Tb427_090046100	Tb927.9.8240	2150	1497	hypothetical protein, conserved	hypothetical protein, conserved	126.505	4.21683	11.5451	31.115
Tb427_110161100	Tb927.11.14320	1413	564	hypothetical protein, conserved	hypothetical protein, conserved	126.535	4.21785	11.735	32.8129
Tb427_100060200	Tb927.10.5620	1186	1119	Fructose-bisphosphate aldolase class-I, putative	fructose-bisphosphate aldolase, glycosomal	126.574	4.21914	196.993	611.161	glycolysis	glycosomes
Tb427_100026700	Tb927.10.2250	3374	900	B domain of TMEM189, localisation domain containing protein, putative	ubiquitin-conjugating enzyme variant Kua homologue, putative	126.604	4.22012	10.1045	29.321
Tb427_030052400	Tb927.3.4900	1419	1377	IPP transferase, putative	tRNA isopentenyltransferase, putative	126.673	4.22244	10.4972	31.1007
Tb427_030024700	Tb927.3.2480	1395	759	Arv1-like family, putative	Arv1-like family, putative	126.682	4.22274	10.7583	32.6455
Tb427_110030700	Tb927.11.2580	1798	1158	hypothetical protein, conserved	Present in the outer mitochondrial membrane proteome 11	126.694	4.22315	9.93762	28.8316
Tb427_030038700	Tb927.3.3590	3756	2019	Mpp10 protein, putative	U3 small nucleolar ribonucleoprotein protein MPP10, putative	126.753	4.22509	12.0831	33.3309
Tb427_030046800	Tb927.3.4370	1705	1695	Vesicle coat protein involved in Golgi to plasma membrane transport, putative	Vesicle coat protein involved in Golgi to plasma membrane transport, putative	126.76	4.22533	10.1882	29.2132
Tb427_020025700	Tb927.2.5080	1450	1410	hypothetical protein, conserved	hypothetical protein, conserved	126.793	4.22642	9.10709	26.729
Tb427_060044000	Tb927.6.3900	2731	1884	hypothetical protein, conserved	hypothetical protein, conserved	126.798	4.22662	9.97509	29.5537
Tb427_080008900	Tb927.8.870	3752	891	Protein kinase domain/Protein tyrosine kinase/Kinase-like, putative	CAMK/CAMKL family protein kinase, putative	126.848	4.22828	17.3187	51.8298
Tb427_040034400	Tb927.4.3190	1525	663	Ubiquitin-conjugating enzyme, putative	ubiquitin-conjugating enzyme E2, putative	126.858	4.2286	7.0946	22.488
Tb427_090051400	Tb927.9.9150	1370	1356	50S ribosome-binding GTPase, putative	Mitoribosomal LSU assembly factor 13	126.897	4.22989	11.2757	29.941
Tb427_030016800	Tb927.3.1710	1193	1137	hypothetical protein, conserved	mitochondrial ribosomal protein l24	126.953	4.23177	9.41097	25.2281	mitochondrial ribosome	mitochondrion - matrix
Tb427_090075100	Tb927.9.12710	1418	1185	hypothetical protein, conserved	hypothetical protein, conserved	127.004	4.23346	10.7269	30.6636
Tb427_110041600	n/a	1308	1308	Nucleoside transporter, putative	n/a	127.015	4.23383	9.62408	28.0951
Tb427_100085100	Tb927.10.7850	801	726	Protein-L-isoaspartate(D-aspartate) O-methyltransferase (PCMT)/Methyltransferase domain containing protein, putative	protein-L-isoaspartate, putative	127.03	4.23432	10.21	28.5587
Tb427_080045700	Tb927.8.4090	1685	1521	DNA/RNA non-specific endonuclease, putative	endonuclease G, putative	127.053	4.2351	8.49096	23.1797
Tb427_090068400	Tb927.9.11880	1585	1323	hypothetical protein, conserved	Mitochondrial SSU ribosomal protein, putative	127.181	4.23937	11.1646	30.4219
Tb427_020021500	Tb927.2.4540	569	330	LSM domain containing protein, putative	Small nuclear ribonucleoprotein-associated protein B (snRNP-B) (Sm protein B) (Sm-B) (SmB), putative	127.203	4.24011	14.0288	39.2892
Tb427_070072800	Tb927.7.6680	3119	2715	Protein kinase domain/Protein tyrosine kinase, putative	STE/STE11 serine/threonine-protein kinase, putative	127.29	4.24299	8.22441	23.7022
Tb427_040026900	Tb927.4.2440	1945	1155	SET domain containing protein, putative	SET domain protein 13	127.311	4.24371	10.1221	28.6998
Tb427_010006400	Tb927.1.690	1088	732	hypothetical protein, conserved	hypothetical protein, conserved	127.331	4.24436	12.7985	35.4876
Tb427_100126900	Tb927.10.11950	693	609	hypothetical protein, conserved	hypothetical protein, conserved	127.357	4.24522	10.7399	29.1739
Tb427_110080800	Tb11.02.5410	1040	888	ThiF family, putative	ubiquitin activating enzyme (E1) subunit Aos1, putative	127.37	4.24568	9.08058	25.9797
Tb427_090031100	Tb927.9.5630	1627	1236	hypothetical protein, conserved	KREPB7	127.429	4.24763	10.4809	29.9118	editosome	mitochondrion - matrix
Tb427_110098900	Tb927.11.9120	3709	2307	SNF2 family N-terminal domain/Zinc finger, C3HC4 type (RING finger) containing protein, putative	SNF2 family N-terminal domain/Ring finger domain containing protein, putative	127.458	4.24859	10.2801	29.2113
Tb427_060014600	Tb927.6.1100	2821	1479	hypothetical protein, conserved	hypothetical protein, conserved	127.485	4.24951	8.27797	23.8287
Tb427_040052200	Tb927.4.4880	5562	2583	RING-variant domain containing protein, putative	RING-variant domain containing protein, putative	127.488	4.24961	10.6814	29.7512
Tb427_110123600	Tb927.11.10840	1646	1500	hypothetical protein, conserved	hypothetical protein, conserved	127.531	4.25102	9.02689	25.3245
Tb427_090035300	Tb927.9.6360	2799	1437	hypothetical protein, conserved	hypothetical protein, conserved	127.645	4.25484	9.568	27.7238
Tb427_110167000	Tb927.11.14860	2400	1938	hypothetical protein, conserved	hypothetical protein, conserved	127.663	4.25544	8.18207	23.472
Tb427_110007000	Tb927.11.310	2101	2076	hypothetical protein, conserved	hypothetical protein, conserved	127.691	4.25638	8.56297	24.3102
Tb427_060008600:pseudogene	n/a	1366	585	Trypanosomal VSG domain containing protein, putative	n/a	127.917	4.2639	6.7032	21.356
Tb427_080064100	Tb927.8.5870	1460	375	hypothetical protein, conserved	hypothetical protein, conserved	127.962	4.26541	10.7088	33.0057
Tb427_060031800	Tb927.6.2670	986	906	NUDIX domain containing protein, putative	Nudix hydrolase 4	128.062	4.26873	8.56602	24.2135
Tb427_030009200	Tb927.3.945	1758	375	hypothetical protein, conserved	hypothetical protein	128.146	4.27153	8.64183	26.0832
Tb427_030021200	Tb927.3.2150	1105	1089	Protein phosphatase 2C/Stage II sporulation protein E (SpoIIE), putative	protein phosphatase 2C, putative	128.148	4.27158	10.4745	29.5146
Tb427_050008300	Tb927.5.410	1353	1182	Invariant surface glycoprotein, putative	invariant surface glycoprotein, putative	128.152	4.27173	10.3763	32.3842
Tb427_110064700	Tb927.11.5970	2314	2145	Phosphatidylinositol-specific phospholipase C, X domain/Phosphatidylinositol-specific phospholipase C, Y domain/C2 domain containing protein, putative	phosphoinositide-specific phospholipase C	128.158	4.27194	9.95525	27.5941
Tb427_100128200	Tb927.10.12080	977	783	hypothetical protein, conserved	hypothetical protein, conserved	128.161	4.27202	9.33794	28.5356
Tb427_070050900	Tb927.7.4540	1254	936	hypothetical protein, conserved	Chromodomain protein 1	128.191	4.27305	10.1279	30.5685
Tb427_070063400	Tb927.7.5760	1231	408	Nuclear transport factor 2 (NTF2) domain containing protein, putative	mRNA transport regulator MTR2, putative	128.221	4.27404	13.035	38.1458
Tb427_110134100	Tb927.11.11750	2388	1488	hypothetical protein, conserved	membrane-bound acid phosphatase, putative	128.235	4.27449	8.51088	25.1227
Tb427_030016700	Tb927.3.1700	2473	1473	Diacylglycerol acyltransferase, putative	diacylglycerol acyltransferase, putative	128.252	4.27507	10.3259	28.5453
Tb427_020010100	Tb927.2.2450	1966	1299	FtsJ-like methyltransferase, putative	ribosomal RNA methyltransferase, putative	128.298	4.27659	9.43323	27.5618
Tb427_050017100	Tb927.5.1240	1488	1047	LicD family, putative	LicD family, putative	128.404	4.28013	7.72651	22.1654
Tb427_110106800	Tb927.11.9840	1251	1176	WD domain, G-beta repeat, putative	WD40 repeat-containing protein	128.418	4.28059	9.95479	28.353
Tb427_060041700	Tb927.6.3680	1269	741	hypothetical protein, conserved	Present in the outer mitochondrial membrane proteome 31	128.44	4.28134	14.6331	43.9346
Tb427_090072400	Tb927.9.12470	1834	1029	Inositol polyphosphate kinase, putative	inositol polyphosphate multikinase	128.472	4.2824	9.6107	28.57
Tb427_100147100	Tb927.10.13900	1313	1080	Nucleotide-sugar transporter, putative	Nucleotide sugar transporter 1	128.516	4.28386	15.2788	42.752
Tb427_060039800	Tb927.6.3490	2577	309	Zinc finger C-x8-C-x5-C-x3-H type (and similar), putative	zinc finger protein 1	128.536	4.28452	39.2768	126.824
Tb427_100059400	Tb927.10.5540	1552	816	hypothetical protein, conserved	hypothetical protein, conserved	128.605	4.28684	10.5184	28.7316
Tb427_070022100	Tb927.7.1770	2256	1818	Mini-chromosome maintenance replisome factor, putative	Mini-chromosome maintenance complex-binding protein	128.685	4.28949	11.2979	31.0481
Tb427_100164600	Tb927.10.15610	3398	2121	FYVE zinc finger containing protein, putative	zinc finger protein, putative	128.723	4.29078	10.1586	30.8895
Tb427_030056000	Tb927.3.5250	4475	1725	hypothetical protein, conserved	Zinc finger CCCH domain-containing protein 8	128.852	4.29508	18.5305	54.443
Tb427_030030800	Tb927.3.3020	1025	981	Actin, putative	actin-like protein, putative	128.9	4.29668	9.78509	26.9672
Tb427_110088200	Tb927.11.8070	877	609	Domain of unknown function (DUF4539), putative	Domain of unknown function (DUF4539), putative	128.977	4.29924	11.2194	33.7253
Tb427_050014000	Tb927.5.930	5152	3429	ApbE family/Alanine dehydrogenase/PNT, C-terminal domain/Pyridine nucleotide-disulphide oxidoreductase/Glucose inhibited division protein A/FAD dependent oxidoreductase/FAD binding domain/NAD(P)-binding Rossmann-like domain/Oxidoreductase FAD-binding domain/Oxidoreductase NAD-binding domain containing protein, putative	NADH-dependent fumarate reductase	129.095	4.30315	16.3796	48.7187
Tb427_110073800	Tb927.11.6890	5467	2790	PIF1-like helicase/AAA domain containing protein, putative	DNA repair and recombination helicase protein PIF1	129.107	4.30356	20.2714	55.1854
Tb427_070068200	Tb927.7.6250	1575	1281	hypothetical protein, conserved	Centrosomal protein of 120 kDa, putative	129.107	4.30356	12.4955	34.0146
Tb427_070064000	Tb927.7.5810	866	771	PCO_ADO, putative	Protein of unknown function (DUF1637), putative	129.113	4.30375	7.73283	21.971
Tb427_110158300	Tb927.11.14050	702	498	hypothetical protein, conserved	hypothetical protein, conserved	129.123	4.30411	9.59551	29.622
Tb427_030023700	Tb927.3.2400	1278	924	DHHC palmitoyltransferase, putative	palmitoyl acyltransferase 10, putative	129.139	4.30462	10.7762	31.1007
Tb427_090030300	Tb927.9.5390	675	657	hypothetical protein, conserved	hypothetical protein, conserved	129.143	4.30477	12.3496	35.2706
Tb427_050041700	Tb927.5.3520	1028	1008	Queuine tRNA-ribosyltransferase, putative	queuine tRNA-ribosyltransferase, putative	129.221	4.30738	9.31706	26.6643
Tb427_050009100	Tb927.5.480	3481	774	hypothetical protein, conserved	hypothetical protein, conserved	129.316	4.31054	7.7908	24.2669
Tb427_080064400	Tb927.8.5900	820	396	Sedlin, N-terminal conserved region containing protein, putative	Sedlin, N-terminal conserved region, putative	129.365	4.31217	9.61877	27.9986
Tb427_010012100	Tb927.1.1540	2270	1953	hypothetical protein, conserved	Tubulin/FtsZ family, putative	129.366	4.3122	11.4301	30.3045
Tb427_030039100	Tb927.3.3630	950	825	Elongation factor TS, putative	Elongation factor Ts, mitochondrial, putative	129.419	4.31397	8.32905	23.2003
Tb427_080064300	Tb927.8.5890	761	675	ASF1 like histone chaperone, putative	histone chaperone ASF1B	129.432	4.31441	11.3195	32.7039
Tb427_030017000	Tb927.3.1730	1145	696	Elongation factor P (EF-P) KOW-like domain containing protein, putative	translation elongation factor P, putative	129.472	4.31572	9.21294	26.0538
Tb427_080031000	Tb927.8.2760	1479	1434	50S ribosome-binding GTPase, putative	50S ribosome-binding GTPase, putative	129.483	4.31611	10.9056	32.5855
Tb427_050033200	Tb927.5.2680	2891	2256	IQ calmodulin-binding motif containing protein, putative	EF-hand domain-containing protein	129.498	4.31659	10.433	29.1992
Tb427_100053400	Tb927.10.4930	933	882	Protein phosphatase 2C, putative	protein phosphatase 2C, putative	129.545	4.31816	11.3392	31.3756
Tb427_090016400	Tb927.9.2800	726	648	6-O-methylguanine DNA methyltransferase, DNA binding domain containing protein, putative	hypothetical protein, conserved	129.558	4.31861	13.4531	39.2312
Tb427_030033500	Tb927.3.3290	2172	1419	Protein kinase domain/Protein tyrosine kinase, putative	protein kinase, putative	129.559	4.31865	9.53445	28.3299
Tb427_100013000	Tb927.10.990	1178	1155	hypothetical protein, conserved	Enriched in surface-labeled proteome protein 6	129.597	4.31991	13.7371	39.9114
Tb427_060010100	Tb927.6.670	1945	1092	3' exoribonuclease family, domain 2, putative	exosome complex component RRP45	129.598	4.31993	11.379	32.8192	exosome	nucleus
Tb427_030028900	Tb927.3.2830	1443	1095	Brix domain containing protein, putative	brix domain containing protein, putative	129.609	4.32029	11.9077	32.8335
Tb427_100170500	Tb927.10.16090	2657	2409	hypothetical protein, conserved	Mitoribosomal SSU assembly factor 39	129.632	4.32107	12.9438	38.4613
Tb427_070009000	Tb927.7.560	3316	2322	hypothetical protein, conserved	hypothetical protein, conserved	129.644	4.32146	9.16821	26.3193
Tb427_080038800	Tb927.8.3430	1674	1506	Ciliary basal body-associated, B9 protein, putative	Meckel syndrome type 1 protein, putative	129.662	4.32206	9.74136	27.7756
Tb427_090090300	Tb927.9.15490	1968	1254	Putative GTPase activating protein for Arf, putative	ADP-ribosylation factor GTPase activating protein, putative	129.726	4.32419	13.0131	38.7201
Tb427_090063200	Tb927.9.11040	1000	924	Mitochondrial carrier protein, putative	mitochondrial carrier protein	129.767	4.32557	9.50673	26.5943
Tb427_080028100	Tb927.8.2490	1169	933	SET domain containing protein, putative	SET domain protein 20	129.784	4.32613	12.1721	36.8161
Tb427_060038100	Tb927.6.3300	1554	1293	GPI transamidase subunit PIG-U/Mannosyltransferase (PIG-M), putative	GPI alpha-mannosyltransferase I	129.825	4.3275	13.3729	35.8499
Tb427_100086900	Tb927.10.8010	737	735	hypothetical protein, conserved	hypothetical protein, conserved	129.834	4.32779	10.4658	32.676
Tb427_090076900	Tb927.9.12950	1669	1218	hypothetical protein, conserved	hypothetical protein, conserved	129.967	4.33224	9.27911	27.012
Tb427_020015200	n/a	378	378	hypothetical protein, conserved	n/a	129.996	4.3332	35.4863	99.5991
Tb427_080087200	Tb927.8.8160	3258	2466	hypothetical protein, conserved	SUMO-interacting motif-containing protein	130.032	4.33438	10.7797	30.7387
Tb427_100092000	Tb927.10.8520	1587	1587	Sugar (and other) transporter/Major Facilitator Superfamily, putative	glucose transporter, putative	130.168	4.33894	14.4524	45.0931
Tb427_110020400	Tb927.11.1570	1436	1419	hypothetical protein, conserved	hypothetical protein, conserved	130.186	4.33952	7.90285	22.0816
Tb427_110021100	Tb927.11.1640	1353	1140	hypothetical protein, conserved	Stumpy formation signalling pathway protein, putative	130.22	4.34066	12.1301	34.489
Tb427_060017300	Tb927.6.1440	944	777	hypothetical protein, conserved	LSU ribosomal protein, mitochondrial, putative	130.258	4.34192	8.18903	23.7759
Tb427_020027700	Tb927.2.5300	1098	1098	IGP family C-type lectin domain containing protein, putative	hypothetical protein, conserved	130.284	4.34279	9.80703	28.1151
Tb427_070046000	Tb927.7.4060	516	348	Domain of unknown function (DUF1935), putative	cysteine peptidase, Clan CA, family C2, putative, calpain-like cysteine peptidase, putative	130.291	4.34303	65.9405	218.663
Tb427_010012600	Tb927.1.1610	1582	813	hypothetical protein, conserved	hypothetical protein, conserved	130.401	4.34669	10.4525	29.5367
Tb427_070026900	Tb927.7.2230	2560	1137	Mitochondrial carrier protein, putative	mitochondrial carrier protein, putative	130.426	4.34755	16.0108	46.3819
Tb427_110157300	Tb927.11.13950	862	816	Mut7-C RNAse domain containing protein, putative	Mut7-C RNAse domain containing protein, putative	130.44	4.34801	9.06465	27.3441
Tb427_050033700	Tb927.5.2730	1540	804	hypothetical protein, conserved	hypothetical protein, conserved	130.515	4.3505	8.53163	24.6551
Tb427_110024300	Tb927.11.1950	694	669	hypothetical protein, conserved	hypothetical protein, conserved	130.635	4.35449	8.67399	28.2157
Tb427_090024800	Tb927.9.4230	3281	2109	AMP-binding enzyme, putative	fatty acyl CoA synthetase 4	130.636	4.35453	21.4312	62.7021
Tb427_070025100	Tb927.7.2060	1184	801	Binding domain of DNA repair protein Ercc1 (rad10/Swi10), putative	DNA repair protein, putative	130.666	4.35552	13.8223	38.6676
Tb427_110160500	Tb927.11.14260	1166	1086	Tyrosine phosphatase family, putative	atypical dual specificity phosphatase, putative	130.699	4.35663	8.65895	24.2994
Tb427_070067900	Tb927.7.6220	3218	1638	Protein kinase domain/Protein tyrosine kinase, putative	calcium/calmodulin-dependent protein kinase, putative	130.718	4.35728	13.3895	39.1054
Tb427_070079900	Tb927.7.7220	4076	2739	hypothetical protein, conserved	hypothetical protein, conserved	130.799	4.35996	10.0393	29.8973
Tb427_030015300	Tb927.3.1560	1943	1143	hypothetical protein, conserved	TRF-Interacting Factor 2	130.808	4.36025	7.19128	20.3492
Tb427_080010200:pseudogene	n/a	1292	774	hypothetical protein, conserved	n/a	130.836	4.3612	11.0717	31.4066
Tb427_020021700	Tb927.2.4560	1991	1689	Rab-GTPase-TBC domain containing protein, putative	Rab-GTPase-TBC domain containing protein, putative	130.854	4.3618	8.05954	23.6231
Tb427_070077200	Tb927.7.6960	2715	1071	Ubiquitin-conjugating enzyme, putative	ubiquitin-conjugating enzyme E2, putative	130.938	4.3646	13.3091	39.2728
Tb427_070077200	Tb927.7.6960	2715	1071	Ubiquitin-conjugating enzyme, putative	ubiquitin-conjugating enzyme E2, putative	130.938	4.3646	13.3091	39.2728
Tb427_110013200	Tb927.11.850	964	741	RIO1 family/Lipopolysaccharide kinase (Kdo/WaaP) family, putative	Atypical serine/threonine protein kinase BUD32, putative	130.942	4.36473	14.1553	40.7604
Tb427_050031000	Tb927.5.2460	1486	1479	hypothetical protein, conserved	hypothetical protein, conserved	130.95	4.36499	7.59651	20.6418
Tb427_080007700	Tb927.8.750	1675	1101	Nucleoplasmin-like domain containing protein, putative	nucleolar RNA-binding protein, putative	130.957	4.36522	11.2952	33.9291
Tb427_110157200	Tb927.11.13940	2702	651	Ubiquitin-conjugating enzyme, putative	ubiquitin-conjugating enzyme E2, putative	130.959	4.36529	11.1896	35.4662
Tb427_110028200	Tb927.11.2330	1746	1518	ThiF family, putative	molybdopterin synthase sulphurylase protein, putative	131.014	4.36713	15.9096	44.365
Tb427_070051600	Tb927.7.4610	1383	1368	hypothetical protein, conserved	hypothetical protein, conserved	131.014	4.36713	10.8133	32.1132
Tb427_050029200	Tb927.5.2300	3728	2832	Formin Homology 2 Domain, putative	formin, putative	131.051	4.36837	13.3293	41.4098
Tb427_070047400	Tb927.7.4200	1140	1065	hypothetical protein, conserved	hypothetical protein, conserved	131.057	4.36858	8.27598	23.0111
Tb427_070031900	Tb927.7.2740	628	543	hypothetical protein, conserved	hypothetical protein, conserved	131.102	4.37008	11.0218	33.4524
Tb427_050044500	Tb927.5.3790	2621	792	Tetraspanin family, putative	Tetraspanin family, putative	131.123	4.37078	10.1238	31.3247
Tb427_070026000	Tb927.7.2140	2972	1131	hypothetical protein, conserved	zinc finger protein family member, putative	131.162	4.37206	18.4084	58.474
Tb427_100051400	Tb927.10.4730	1549	1434	Ribonuclease HII, putative	ribonuclease HII, putative	131.178	4.3726	10.1275	28.6279
Tb427_110084300	Tb927.11.7707	590	378	Tctex-1 family, putative	Tctex-1 family, putative	131.213	4.37378	11.2303	30.979
Tb427_030020900	Tb927.3.2120	1165	999	hypothetical protein, conserved	hypothetical protein, conserved	131.231	4.37435	11.5697	33.0415
Tb427_080033400	Tb927.8.2880	3405	3396	hypothetical protein, conserved	hypothetical protein, conserved	131.238	4.37459	11.0873	32.9064
Tb427_110100300	Tb927.11.9260	1304	1245	hypothetical protein, conserved	hypothetical protein, conserved	131.238	4.37461	9.83852	28.4605
Tb427_060034200	Tb927.6.2910	1309	1134	RNA pseudouridylate synthase, putative	RNA pseudouridylate synthase, putative	131.244	4.37479	9.14001	26.7874
Tb427_110179500	Tb927.11.16060	2043	1593	FYVE zinc finger containing protein, putative	zinc finger protein, putative	131.249	4.37498	10.6665	31.0304
Tb427_040030300	Tb927.4.2790	2264	1710	hypothetical protein, conserved	kinetoplast ribosomal PPR-repeat containing protein 12	131.257	4.37524	9.92066	28.7281
Tb427_100017500	Tb927.10.1450	11903	10743	hypothetical protein, conserved	Centrin arm-associated protein 1	131.287	4.37624	14.9447	43.4272
Tb427_070036900	Tb927.7.3150	1884	1689	CRAL/TRIO domain containing protein, putative	CRAL/TRIO domain containing protein, putative	131.294	4.37647	9.40859	27.292
Tb427_040033800	Tb927.4.3130	946	828	CH-like domain in sperm protein/CAMSAP CH domain containing protein, putative	Component of motile flagella 18	131.311	4.37704	12.7118	36.4737
Tb427_090060300	Tb927.9.10630	3102	801	hypothetical protein, conserved	hypothetical protein, conserved	131.326	4.37752	8.28333	24.8566
Tb427_020026100	Tb927.2.5130	1256	1173	hypothetical protein, conserved	hypothetical protein, conserved	131.335	4.37784	11.5294	35.5242
Tb427_030033100	Tb927.3.3250	1132	1011	MIZ/SP-RING zinc finger containing protein, putative	hypothetical protein, conserved	131.344	4.37814	11.0479	31.3646
Tb427_100026400	Tb927.10.2220	3373	3312	Piwi domain containing protein, putative	PIWI-like protein	131.383	4.37942	10.451	33.6673
Tb427_110148000	Tb927.11.13120	3050	939	PUB domain containing protein, putative	PUB domain containing protein, putative	131.428	4.38094	9.36233	29.409
Tb427_020012300	Tb927.2.2910	1414	1224	hypothetical protein, conserved	WD40 repeat-containing protein	131.473	4.38243	11.3354	34.3474
Tb427_010010500	Tb927.1.1230	2384	1443	DnaJ C terminal domain/DnaJ central domain containing protein, putative	chaperone protein DnaJ, putative	131.483	4.38278	8.47474	24.6436
Tb427_110058400	Tb927.11.5340	3306	2022	Protein tyrosine kinase/Protein kinase domain containing protein, putative	Cell division protein kinase, putative	131.537	4.38458	10.316	28.7613
Tb427_070062600	Tb927.7.5680	955	843	DeoC/LacD family aldolase, putative	deoxyribose-phosphate aldolase, putative	131.591	4.38636	11.4867	37.2257
Tb427_110125700	Tb927.11.11040	870	861	Leucine-rich repeat, putative	hypothetical protein, conserved	131.628	4.38762	9.32648	25.2927
Tb427_100156700	Tb927.10.14840	1650	924	Mitochondrial carrier protein, putative	Mitochondrial ADP/ATP carrier protein 5a	131.678	4.38928	13.2907	41.8922
Tb427_090037200	Tb927.9.6660	1908	1659	hypothetical protein, conserved	hypothetical protein, conserved	131.681	4.38938	9.38619	27.9928
Tb427_080071300	Tb927.8.6560	1174	1122	SpoU rRNA Methylase family, putative	Mitoribosomal LSU assembly factor 6	131.779	4.39265	10.2147	30.7755
Tb427_020013900	n/a	1510	1311	Invariant surface glycoprotein, putative	n/a	131.782	4.39273	9.15328	25.6326
Tb427_050017500	Tb927.5.1280	1271	774	Alanine racemase, N-terminal domain containing protein, putative	alanine racemase, putative	131.827	4.39424	13.0328	38.4855
Tb427_100009000	Tb927.10.580	760	717	hypothetical protein, conserved	hypothetical protein, conserved	131.837	4.39456	7.49314	21.0302
Tb427_070038200	Tb927.7.3290	2492	1122	WD domain, G-beta repeat, putative	WD domain, G-beta repeat, putative	131.865	4.39549	10.6408	30.6261
Tb427_100027500	Tb927.10.2330	2069	831	hypothetical protein, conserved	hypothetical protein, conserved	131.882	4.39607	13.3043	40.904
Tb427_070043600	Tb927.7.3820	2541	2091	WD domain, G-beta repeat, putative	hypothetical protein, conserved	131.906	4.39687	11.0824	32.1034
Tb427_080073900	Tb927.8.6760	1501	513	Translationally controlled tumour protein, putative	translationally-controlled tumor protein homolog, putative	131.918	4.39725	72.3968	210.154
Tb427_080073300	Tb927.8.6700	1813	1644	hypothetical protein, conserved	hypothetical protein, conserved	131.958	4.3986	10.0285	29.4429
Tb427_110011600	n/a	1316	1206	SCAMP family, putative	n/a	132.01	4.40035	11.4327	34.5283
Tb427_090059000	Tb927.9.10430	667	345	Zinc-binding domain containing protein, putative	Zinc-binding domain containing protein, putative	132.067	4.40225	13.4572	43.948
Tb427_030057400	Tb927.3.5390	2464	1548	Anaphase-promoting complex subunit 11 RING-H2 finger/RING-type zinc-finger/Ring finger domain containing protein, putative	Ring finger domain containing protein, putative	132.08	4.40266	8.43461	25.595
Tb427_070076800	Tb927.7.6920	3297	1872	hypothetical protein, conserved	hypothetical protein, conserved	132.118	4.40394	7.30653	22.8628
Tb427_060033500	Tb927.6.2840	2523	1437	Rio2, N-terminal/RIO1 family/Phosphotransferase enzyme family, putative	Serine/threonine-protein kinase RIO2, putative	132.174	4.4058	11.0811	31.7643
Tb427_100016100	Tb927.10.1300	1290	1269	hypothetical protein, conserved	hypothetical protein, conserved	132.203	4.40678	8.98274	27.1182
Tb427_020012000	Tb927.2.2860	2599	1107	hypothetical protein, conserved	hypothetical protein, conserved	132.228	4.4076	9.99644	29.9146
Tb427_070066800	Tb927.7.6080	5245	3810	Periplasmic binding protein/Adenylate and Guanylate cyclase catalytic domain containing protein, putative	receptor-type adenylate cyclase GRESAG 4, putative	132.281	4.40936	12.045	35.3954
Tb427_100005900	Tb927.10.250	2196	2172	hypothetical protein, conserved	hypothetical protein, conserved	132.299	4.40998	9.62307	27.8796
Tb427_060046400	Tb927.6.4150	1852	642	hypothetical protein, conserved	hypothetical protein, conserved	132.304	4.41013	8.7418	26.5121
Tb427_050028600	Tb927.5.2240	1431	1431	hypothetical protein, conserved	hypothetical protein, conserved	132.307	4.41022	12.6298	40.1155
Tb427_030023400	Tb927.3.2370	796	405	hypothetical protein, conserved	hypothetical protein, conserved	132.312	4.41039	10.5751	31.4665
Tb427_090060400	Tb927.9.10640	3667	2268	SacI homology domain containing protein, putative	synaptojanin (N-terminal domain), putative	132.366	4.41219	10.5877	30.8305
Tb427_100145400	Tb927.10.13730	1989	897	hypothetical protein, conserved	60S ribosomal protein L7, putative	132.397	4.41323	18.2581	53.1532	60S ribosome	cytosol
Tb427_080043600	Tb927.8.3870	3607	3357	SRP40, C-terminal domain containing protein, putative	Nucleolar protein 127	132.42	4.41401	10.3663	31.2166
Tb427_110169600	Tb927.11.15110	3013	1722	Vitamin B6 photo-protection and homoeostasis, putative	Vitamin B6 photo-protection and homoeostasis, putative	132.439	4.41462	10.0362	28.6552
Tb427_100106600	Tb927.10.9980	1101	1026	hypothetical protein, conserved	hypothetical protein, conserved	132.474	4.4158	7.88948	22.4605
Tb427_080085300	Tb927.8.7960	3028	1341	hypothetical protein, conserved	hypothetical protein	132.489	4.41629	8.75845	27.0453
Tb427_070049500	Tb927.7.4410	3038	1278	hypothetical protein, conserved	hypothetical protein, conserved	132.569	4.41895	9.88462	29.6612
Tb427_110047900	Tb927.11.4270	1026	834	hypothetical protein, conserved	hypothetical protein, conserved	132.598	4.41992	9.01801	25.9015
Tb427_110079900	Tb927.11.7420	1276	969	Phosphoadenosine phosphosulfate reductase family, putative	phosphoadenosine phosphosulfate reductase-like protein	132.618	4.4206	12.0043	35.2901
Tb427_040016700	Tb927.4.1440	753	618	Uncharacterized protein family UPF0054, putative	probable rRNA maturation factor YbeY, putative	132.621	4.4207	10.8248	30.6871
Tb427_080028000	Tb927.8.2480	2070	1008	3-oxo-5-alpha-steroid 4-dehydrogenase, putative	3-oxo-5-alpha-steroid 4-dehydrogenase-like, putative	132.622	4.42075	13.2739	43.9997
Tb427_090064100	Tb927.9.11220	1236	1071	hypothetical protein, conserved	tRNA import complex component, putative, Mitochondrial import inner membrane translocase subunit TIM42	132.635	4.42116	15.9811	48.0287	IM import machinery	mitochondrion - IM
Tb427_050046500	Tb927.5.3980	2213	1125	Ribosomal proteins 50S-L15, 50S-L18e, 60S-L27A, putative	mitochondrial ribosomal protein L15	132.644	4.42147	11.8097	34.6907	mitochondrial ribosome	mitochondrion - matrix
Tb427_100030600	Tb927.10.2600	2084	1755	hypothetical protein, conserved	hypothetical protein, conserved	132.668	4.42228	10.8014	33.7286
Tb427_110030400	Tb927.11.2550	1718	1524	recA bacterial DNA recombination protein/Rad51/AAA domain containing protein, putative	recombinase rad51, putative	132.693	4.42309	9.69864	29.5073
Tb427_100021300	Tb927.10.1810	396	321	Anaphase-promoting complex subunit 11 RING-H2 finger/RING-H2 zinc finger domain containing protein, putative	RING-H2 zinc finger, putative	132.785	4.42618	14.473	43.0235
Tb427_070065400	n/a	1791	1791	Major Facilitator Superfamily/Nodulin-like, putative	n/a	132.8	4.42666	17.2877	54.9921
Tb427_100040900	Tb927.10.3630	2824	651	hypothetical protein, conserved	THUMP domain-containing protein	132.859	4.42864	9.4509	30.0487
Tb427_110171700	Tb927.11.15320	1879	1866	hypothetical protein, conserved	hypothetical protein	132.879	4.4293	9.30384	29.331
Tb427_050043400	Tb927.5.3690	691	678	hypothetical protein, conserved	hypothetical protein, conserved	132.902	4.43006	8.44274	26.7481
Tb427_070023800	Tb927.7.1900	890	879	Protein tyrosine kinase/Protein kinase domain/Kinase-like, putative	cdc2-related protein kinase 7, putative	132.912	4.4304	9.88329	29.5525
Tb427_080005400:pseudogene	n/a	4226	108	Leucine Rich repeats (2 copies), putative	n/a	133.047	4.43491	6.37609	20.3456
Tb427_110066000	Tb927.11.6100	1147	900	hypothetical protein, conserved	hypothetical protein, conserved	133.07	4.43568	7.90575	22.1879
Tb427_110032900	Tb927.11.2800	1348	816	hypothetical protein, conserved	hypothetical protein, conserved	133.092	4.43639	9.20706	26.3034
Tb427_110038300	Tb927.11.3320	1071	1068	Gtr1/RagA G protein conserved region containing protein, putative	ras-like small GTPase, putative	133.092	4.4364	11.7884	32.6796
Tb427_110038300	Tb927.11.3320	1071	1068	Gtr1/RagA G protein conserved region containing protein, putative	ras-like small GTPase, putative	133.092	4.4364	11.7884	32.6796
Tb427_020017400	Tb927.2.3750	2385	2217	Domain of unknown function (DUF4520), putative	Domain of unknown function (DUF4520), putative	133.137	4.4379	9.27405	26.4591
Tb427_070020300	Tb927.7.1600	1618	897	Tetrahydrofolate dehydrogenase/cyclohydrolase, catalytic domain/Tetrahydrofolate dehydrogenase/cyclohydrolase, NAD(P)-binding domain containing protein, putative	C-1-tetrahydrofolate synthase, cytoplasmic, putative	133.194	4.4398	13.1491	38.5221
Tb427_080025100	Tb927.8.2190	597	570	hypothetical protein, conserved	hypothetical protein, conserved	133.334	4.44448	10.3759	28.1797
Tb427_110163700	Tb927.11.14570	1468	1245	LicD family, putative	LicD family, putative	133.361	4.44535	7.95321	23.6621
Tb427_100124500	Tb927.10.11690	1632	1455	YEATS family, putative	YEATS family, putative	133.38	4.44598	10.8433	32.2936
Tb427_010031100	Tb927.1.4680	1475	996	hypothetical protein, conserved	Kinetochore interacting protein 6	133.433	4.44777	13.5032	40.6514	kinetochore - KKIP
Tb427_090062000	Tb927.9.10840	1852	1377	hypothetical protein, conserved	hypothetical protein, conserved	133.442	4.44805	8.6293	24.7209
Tb427_090088900	Tb927.9.15260	1341	948	UBX domain containing protein, putative	ubx domain containing protein, putative	133.46	4.44866	12.608	37.7346
Tb427_110066400	Tb927.11.6150	1293	1257	hypothetical protein, conserved	60Kd inner membrane protein, putative	133.49	4.44966	8.37942	23.8218
Tb427_110065900	Tb927.11.6090	1195	1005	TatD related DNase, putative	tatD related deoxyribonuclease, putative	133.5	4.45001	12.3432	35.302
Tb427_110064800	Tb927.11.5980	1196	1155	SH3 domain/Variant SH3 domain containing protein, putative	SH3 domain-containing protein	133.507	4.45023	8.91534	24.4097
Tb427_080043100	Tb927.8.3820	2817	1020	hypothetical protein, conserved	Stress granule protein	133.579	4.45264	14.5535	47.6508
Tb427_080058000	Tb927.8.5270	874	840	hypothetical protein, conserved	hypothetical protein, conserved	133.583	4.45276	9.04186	27.4203
Tb427_110189300	Tb927.11.16940	2139	1359	MIZ/SP-RING zinc finger containing protein, putative	MIZ/SP-RING zinc finger, putative	133.615	4.45384	9.07891	27.5459
Tb427_020006600	Tb927.2.1820	3674	1866	Protein tyrosine kinase/Protein kinase domain/EF-hand domain pair, putative	CAMK/CAMKL family protein kinase, putative	133.734	4.45781	10.9349	34.5132
Tb427_090082000	Tb927.9.13680	616	549	ADP-ribosylation factor family/Signal recognition particle receptor beta subunit/50S ribosome-binding GTPase/Ras of Complex, Roc, domain of DAPkinase/Gtr1/RagA G protein conserved region/Ras family, putative	ADP-ribosylation factor, putative	133.801	4.46004	16.9645	53.0003
Tb427_050027700	Tb927.5.2130	3187	1566	Calcineurin-like phosphoesterase/Lariat debranching enzyme, C-terminal domain containing protein, putative	Lariat debranching enzyme, C-terminal domain containing protein, putative	133.808	4.46027	9.57063	29.0814
Tb427_010014000	Tb927.1.1750	1457	1413	hypothetical protein, conserved	conserved protein, unknown function	133.891	4.46304	10.2062	31.9699
Tb427_010012400	Tb927.1.1580	1088	906	SCO1/SenC, putative	electron transport protein SCO1/2, putative	133.953	4.4651	9.43203	28.6418	electron transport - complex IV	electron transport chain
Tb427_080020100	Tb927.8.1730	545	384	hypothetical protein, conserved	hypothetical protein, conserved	133.975	4.46584	12.5517	40.5947
Tb427_100012000	Tb927.10.890	10057	9624	Microtubule binding/Kinesin motor domain containing protein, putative	kinesin, putative	134.001	4.46669	18.2936	54.5757
Tb427_110157900	Tb927.11.14010	880	759	4'-phosphopantetheinyl transferase superfamily, putative	hypothetical protein, conserved	134.003	4.46675	9.57792	28.7862
Tb427_070065100	Tb927.7.5920	1263	1125	Rhodanese-like domain/Domain of unknown function (DUF1930), putative	mercaptopyruvate sulfurtransferase, putative	134.009	4.46697	11.4341	33.7528
Tb427_100168200	Tb927.10.15860	558	471	hypothetical protein, conserved	Mitoribosomal LSU assembly factor 7	134.034	4.46778	10.24	30.7169
Tb427_110005200	Tb927.11.155	540	264	hypothetical protein, conserved	hypothetical protein	134.052	4.46839	14.6006	46.7335
Tb427_060028800	Tb927.6.2390	2386	1719	N-terminal domain of unknown function (DUF4140)/Domain of unknown function (DUF4139), putative	conserved hypothetical protein, putative	134.087	4.46956	9.24348	28.2986
Tb427_100046400	Tb927.10.4210	1110	984	hypothetical protein, conserved	Basal body protein	134.126	4.47086	10.6439	32.6179
Tb427_110139300	Tb927.11.12260	2324	1863	Dynein light intermediate chain (DLIC), putative	hypothetical protein, conserved	134.128	4.47094	9.27377	27.7241
Tb427_080062000	Tb927.8.5660	916	657	hypothetical protein, conserved	hypothetical protein, conserved	134.13	4.471	10.6649	32.9297
Tb427_090036300	Tb927.9.6470	845	705	hypothetical protein, conserved	hypothetical protein, conserved	134.148	4.4716	12.1564	37.7659
Tb427_080051300	Tb927.8.4630	588	429	hypothetical protein, conserved	hypothetical protein, conserved	134.149	4.47165	15.7109	45.1961
Tb427_050024100	Tb927.5.1790	2369	1896	hypothetical protein, conserved	Mitochondrial SSU ribosomal protein, putative	134.162	4.47206	9.26624	26.8162
Tb427_040009100	Tb927.4.720	1350	318	hypothetical protein, conserved	mitochondrial ATP synthase subunit b	134.162	4.47206	11.9248	35.6637	electron transport - FoF1 ATP synthase	electron transport chain
Tb427_040040900	Tb927.4.3800	1946	969	hypothetical protein, conserved	hypothetical protein, conserved	134.244	4.4748	12.8374	37.967
Tb427_060045100	Tb927.6.4010	344	159	Translation machinery associated TMA7, putative	Translation machinery associated TMA7, putative	134.384	4.47947	34.6057	117.971
Tb427_100138500	Tb927.10.13140	946	546	hypothetical protein, conserved	hypothetical protein, conserved	134.43	4.48099	9.12427	27.9716
Tb427_010012900	Tb927.1.1640	1056	1053	hypothetical protein, conserved	hypothetical protein, conserved	134.457	4.48188	10.5317	29.9441
Tb427_060040700	Tb927.6.3580	2814	2745	DEAD/DEAH box helicase/Helicase conserved C-terminal domain containing protein, putative	ATP-dependent DEAD/H DNA helicase recQ, putative	134.465	4.48215	9.96831	29.1212
Tb427_080008800	Tb927.8.860	1559	675	hypothetical protein, conserved	hypothetical protein, conserved	134.509	4.48363	11.4823	34.0397
Tb427_100097700	Tb927.10.9050	2311	2001	tRNA pseudouridine synthase D (TruD), putative	pseudouridine synthase TruD, putative	134.531	4.48438	10.9289	32.0692
Tb427_110140200	Tb927.11.12350	2765	2547	DNA photolyase/FAD binding domain of DNA photolyase, putative	Mitoribosomal SSU assembly factor 35	134.533	4.48444	9.72284	28.6914
Tb427_110034000	Tb927.11.2900	704	585	HIT zinc finger containing protein, putative	HIT zinc finger, putative	134.551	4.48502	10.4752	29.6254
Tb427_110055600	Tb927.11.5050	2794	1668	Fumarate hydratase (Fumerase)/Fumarase C-terminus, putative	fumarate hydratase, class I	134.556	4.48519	11.1105	34.7668
Tb427_080008700	Tb927.8.850	3422	2337	hypothetical protein, conserved	hypothetical protein, conserved	134.556	4.4852	10.9168	32.2193
Tb427_110134400	Tb927.11.11780	2250	1824	Acetyl-CoA dehydrogenase C-terminal like, putative	acyl-CoA dehydrogenase, putative	134.646	4.4882	9.97473	31.3027
Tb427_100127100	Tb927.10.11970	2469	1290	Aminotransferase class I and II/Aminotransferase class-V/DegT/DnrJ/EryC1/StrS aminotransferase family, putative	glutamine aminotransferase (GlnAT)	134.659	4.48864	8.27142	26.4313
Tb427_080086700	Tb927.8.8110	2448	1728	hypothetical protein, conserved	hypothetical protein, conserved	134.679	4.4893	8.73963	24.4952
Tb427_080086500	Tb927.8.8090	2377	1068	hypothetical protein, conserved	UDP-Gal or UDP-GlcNAc-dependent glycosyltransferase, putative	134.706	4.49021	7.71628	24.549
Tb427_070059600	Tb927.7.5390	4427	4224	hypothetical protein, conserved	hypothetical protein, conserved	134.723	4.49077	9.44545	30.4286
Tb427_110164200	Tb927.11.14610	1121	1110	Trypanosome variant surface glycoprotein (A-type), putative	procyclin-associated gene 4 (PAG4) protein, putative	134.729	4.49095	23.0391	67.502
Tb427_060017100	Tb927.6.1420	468	432	Uncharacterised protein family (UPF0220), putative	Uncharacterised protein family (UPF0220), putative	134.776	4.49253	11.5674	34.2153
Tb427_090061500	Tb927.9.10710	2876	1860	Elongation factor Tu GTP binding domain/Elongation factor Tu C-terminal domain containing protein, putative	hsp70 subfamily B suppressor 1	134.823	4.49411	10.8241	30.9103
Tb427_050028300	n/a	1431	1431	hypothetical protein, conserved	n/a	134.844	4.4948	12.4778	40.3565
Tb427_080049600	Tb927.8.4470	761	714	hypothetical protein, conserved	chaperone protein DnaJ, putative	134.857	4.49525	8.72865	25.0663
Tb427_080049600	Tb927.8.4470	761	714	hypothetical protein, conserved	chaperone protein DnaJ, putative	134.857	4.49525	8.72865	25.0663
Tb427_060033200	Tb927.6.2810	1601	1566	ABC transporter, putative	ABC transporter, putative	134.867	4.49556	8.27489	22.9486
Tb427_050033300	Tb927.5.2690	1088	852	Inositol monophosphatase family, putative	inositol-1(or 4)-monophosphatase 1, putative	134.872	4.49572	10.2267	29.4185
Tb427_100015900	Tb927.10.1280	675	522	Domain of unknown function (DUF4499), putative	Domain of unknown function (DUF4499), putative	134.893	4.49645	14.9479	43.7652
Tb427_050023700	n/a	2369	1896	hypothetical protein, conserved	n/a	134.9	4.49665	9.17798	26.7511
Tb427_110158100	Tb927.11.14030	1240	846	Cyclin, N-terminal domain containing protein, putative	cyclin 9	134.908	4.49693	10.4132	29.9885
Tb427_110137600	Tb927.11.12080	844	759	GlcNAc-PI de-N-acetylase, putative	N-acetyl-D-glucosaminylphosphatidylinositol de-N-acetylase	134.941	4.49805	8.37204	26.2405
Tb427_110137600	Tb927.11.12080	844	759	GlcNAc-PI de-N-acetylase, putative	N-acetyl-D-glucosaminylphosphatidylinositol de-N-acetylase	134.941	4.49805	8.37204	26.2405
Tb427_040021400	Tb927.4.1910	2805	729	hypothetical protein, conserved	hypothetical protein, conserved	134.943	4.4981	33.8412	107.504
Tb427_030031600	Tb927.3.3100	1013	369	PPIC-type PPIASE domain containing protein, putative	peptidyl-prolyl cis-trans isomerase NIMA-interacting 4, putative	134.947	4.49823	14.9332	46.7943
Tb427_090038300	Tb927.9.6870	693	447	RNA recognition motif. (a.k.a. RRM, RBD, or RNP domain), putative	RNA-binding protein, putative	134.975	4.49915	7.71629	27.0306
Tb427_110106700	Tb927.11.9830	667	594	hypothetical protein, conserved	LSU ribosomal protein, mitochondrial, putative	134.988	4.49959	9.0612	28.1671
Tb427_110123500	Tb927.11.10830	483	483	hypothetical protein, conserved	hypothetical protein	134.993	4.49976	20.3731	63.5538
Tb427_080085900	Tb927.8.8020	2534	945	Serine aminopeptidase, S33/alpha/beta hydrolase fold/Alpha/beta hydrolase family, putative	monoglyceride lipase, putative	134.995	4.49983	9.26099	28.5843
Tb427_020009800	Tb927.2.2410	2023	1944	hypothetical protein, conserved	hypothetical protein, conserved	134.995	4.49984	10.3838	30.5493
Tb427_110065200	Tb927.11.6020	836	810	hypothetical protein, conserved	hypothetical protein, conserved	135.007	4.50022	7.98692	21.3836
Tb427_030029200	Tb927.3.2860	1301	903	hypothetical protein, conserved	hypothetical protein, conserved	135.012	4.50041	8.05896	24.1087
Tb427_040044000	Tb927.4.4130	2595	2571	hypothetical protein, conserved	Flagellar-associated protein 59, putative	135.044	4.50145	12.9998	38.5527
Tb427_040044000	Tb927.4.4130	2595	2571	hypothetical protein, conserved	Flagellar-associated protein 59, putative	135.044	4.50145	12.9998	38.5527
Tb427_100013800	Tb927.10.1180	1965	1446	hypothetical protein, conserved	hypothetical protein, conserved	135.052	4.50173	9.6859	29.8967
Tb427_040038900	Tb927.4.3610	1009	630	Calcineurin-like phosphoesterase, putative	protein phosphatase 1, putative	135.053	4.50178	9.32434	27.9095
Tb427_080069200	Tb927.8.6350	3658	2364	Cyclin, putative	CYC2-like cyclin, putative	135.076	4.50254	8.5535	27.196
Tb427_080088400	Tb927.8.8290	2898	1416	Transmembrane amino acid transporter protein/Tryptophan/tyrosine permease family/Amino acid permease, putative	Ornithine transporter AAT10-1	135.083	4.50277	25.9056	81.0265
Tb427_070065300	n/a	1791	1791	Major Facilitator Superfamily/Nodulin-like, putative	n/a	135.089	4.50297	17.0412	55.1765
Tb427_110138200	Tb927.11.12150	1968	1764	BILBO1 N-terminal domain/EF-hand domain pair, putative	flagellar pocket cytoskeletal protein bilbo1	135.115	4.50382	26.6991	73.5203
Tb427_070022400	Tb927.7.1800	987	711	hypothetical protein, conserved	hypothetical protein, conserved	135.153	4.50509	9.70814	31.0506
Tb427_100041300	Tb927.10.3670	3591	1467	hypothetical protein, conserved	hypothetical protein, conserved	135.154	4.50515	9.71202	29.5218
Tb427_110088300	Tb927.11.8080	923	915	BTB/POZ domain containing protein, putative	btb/poz domain containing protein, putative	135.177	4.50591	12.0519	36.492
Tb427_070020800	Tb927.7.1650	2384	2241	hypothetical protein, conserved	hypothetical protein, conserved	135.184	4.50613	9.41176	27.5639
Tb427_090052400	Tb927.9.9270	1621	1548	bacteroidetes VLRF1 release factor, putative	hypothetical protein, conserved	135.209	4.50696	13.7933	40.1535
Tb427_070065200	n/a	1791	1791	Major Facilitator Superfamily/Nodulin-like, putative	n/a	135.216	4.50721	16.6727	53.9768
Tb427_100136200	Tb927.10.12900	908	471	Complex 1 protein (LYR family), putative	Complex 1 protein (LYR family), putative	135.221	4.50737	10.449	29.1754
Tb427_110061200	Tb927.11.5610	1311	1134	Rab-GTPase-TBC domain containing protein, putative	Rab-GTPase-TBC domain containing protein, putative	135.243	4.5081	11.7879	35.6679
Tb427_100037400	Tb927.10.3250	1721	924	hypothetical protein, conserved	Mitochondrial SSU ribosomal protein, putative	135.279	4.5093	10.4411	31.2636
Tb427_090030000	Tb927.9.5350	1342	1251	Actin, putative	actin related protein 3, putative	135.345	4.51149	12.1002	35.1708
Tb427_060047600	Tb927.6.4270	727	711	hypothetical protein, conserved	hypothetical protein, conserved	135.356	4.51186	10.4862	31.4751
Tb427_110169400	Tb927.11.15090	859	852	hypothetical protein, conserved	hypothetical protein, conserved	135.371	4.51235	13.7188	37.7574
Tb427_110182700	Tb927.11.16310	3501	3180	Myosin head (motor domain), putative	Unconventional myosin	135.438	4.51462	9.50765	28.9152
Tb427_060015500	Tb927.6.1190	2618	885	Plus-3 domain/Zinc finger, C3HC4 type (RING finger) containing protein, putative	Plus-3 domain/Zinc finger, C3HC4 type (RING finger), putative	135.44	4.51466	9.66473	31.0787
Tb427_110160800	Tb927.11.14290	828	681	Calcineurin-like phosphoesterase superfamily domain containing protein, putative	vacuolar sorting protein, putative	135.444	4.51478	15.3548	45.2108
Tb427_060012700:pseudogene	n/a	1974	993	Caspase domain containing protein, putative	n/a	135.465	4.51552	14.1891	44.0195
Tb427_090066600	Tb927.9.11690	2009	1983	hypothetical protein, conserved	hypothetical protein, conserved	135.482	4.51606	9.1214	26.8959
Tb427_050020300	Tb927.5.1450	4421	3750	Periplasmic binding protein/Adenylate and Guanylate cyclase catalytic domain containing protein, putative	receptor-type adenylate cyclase GRESAG 4, putative	135.489	4.51631	11.0253	34.9363
Tb427_100014500	Tb927.10.1110	7540	5397	Microtubule binding/Kinesin motor domain containing protein, putative	kinesin, putative	135.507	4.5169	9.22997	29.7072
Tb427_100024200	Tb927.10.2070	1198	600	hypothetical protein, conserved	hypothetical protein, conserved	135.511	4.51704	8.15356	25.9881
Tb427_040006700	Tb927.4.480	882	699	Cullin binding, putative	Cullin binding, putative	135.594	4.5198	9.25317	27.0914
Tb427_080075100	Tb927.8.6880	2612	2595	Elongation factor Tu GTP binding domain/50S ribosome-binding GTPase, putative	translation initiation factor IF-2, putative	135.61	4.52033	10.748	32.6347
Tb427_110164500:pseudogene	n/a	3170	1116	hypothetical protein, conserved	n/a	135.617	4.52057	14.637	49.0794
Tb427_040053100	Tb927.4.4970	2249	984	Alpha-kinase family, putative	myosin heavy chain kinase A, putative	135.622	4.52075	8.46964	26.2344
Tb427_100032400	Tb927.10.2800	848	483	hypothetical protein, conserved	mitochondrial ribosomal protein s6	135.637	4.52122	11.2059	35.0994	mitochondrial ribosome	mitochondrion - matrix
Tb427_060045400	Tb927.6.4040	1061	726	hypothetical protein, conserved	mitochondrial ribosomal protein L28	135.649	4.52162	8.10786	23.2858	mitochondrial ribosome	mitochondrion - matrix
Tb427_110132800	Tb927.11.11630	774	729	hypothetical protein, conserved	LSU ribosomal protein, mitochondrial, putative	135.71	4.52367	10.383	29.5676
Tb427_070029100	Tb927.7.2460	2155	1296	hypothetical protein, conserved	hypothetical protein, conserved	135.714	4.52379	9.23286	26.7551
Tb427_070031200	Tb927.7.2670	4225	1386	hypothetical protein, conserved	zinc finger protein family member, putative	135.773	4.52576	9.77367	33.1818
Tb427_030050100	Tb927.3.4670	2305	1287	Protein kinase domain/Protein tyrosine kinase, putative	cdc2-related kinase 10, putative	135.781	4.52603	9.63207	29.8736
Tb427_070009600	Tb927.7.620	1251	1188	hypothetical protein, conserved	hypothetical protein, conserved	135.787	4.52625	10.7993	32.3421
Tb427_100038800	Tb927.10.3390	5801	3819	TLD, putative	predicted TLD domain protein	135.792	4.52642	10.4097	30.7109
Tb427_060053400	Tb927.6.4820	895	792	hypothetical protein, conserved	chromosomal passenger complex protein 1	135.797	4.52657	11.4785	34.4365
Tb427_090071700	Tb927.9.12360	5125	1683	hypothetical protein, conserved	RNA-binding protein, putative	135.809	4.52698	17.7352	54.2175
Tb427_100093600	Tb927.10.8680	1437	1341	hypothetical protein, conserved	hypothetical protein, conserved	135.821	4.52736	10.2696	31.2342
Tb427_110163200	Tb927.11.14520	844	783	Polypeptide deformylase, putative	Polypeptide deformylase 1	135.828	4.52761	11.301	35.2035
Tb427_110061400	Tb927.11.5630	1752	1725	hypothetical protein, conserved	hypothetical protein, conserved	135.874	4.52913	9.3923	28.5871
Tb427_100016400	Tb927.10.1330	2361	1809	hypothetical protein, conserved	hypothetical protein, conserved	135.893	4.52977	9.20753	25.9214
Tb427_070050800	Tb927.7.4530	2245	2091	hypothetical protein, conserved	hypothetical protein, conserved	135.897	4.52989	10.0117	31.5327
Tb427_060008400	Tb927.6.520	878	390	EP3-2 procyclin	EP3-2 procyclin	135.91	4.53034	7.32117	22.826
Tb427_020005700	Tb927.2.1730	828	813	hypothetical protein, conserved	hypothetical protein, conserved	135.913	4.53042	10.3039	31.9104
Tb427_090047800	Tb927.9.8540	3081	2817	Voltage gated chloride channel/CBS domain containing protein, putative	Voltage-gated Chloride channel Like 1	135.946	4.53155	10.9056	32.8636
Tb427_110090500	Tb927.11.8280	981	834	hypothetical protein, conserved	hypothetical protein, conserved	136.015	4.53385	11.2368	33.2979
Tb427_090076000	Tb927.9.12810	1803	1596	Poly (ADP-ribose) glycohydrolase (PARG), putative	poly(ADP-ribose) glycohydrolase, putative	136.022	4.53408	7.48604	21.2993
Tb427_110092600	Tb927.11.8490	1713	1713	impB/mucB/samB family/IMS family HHH motif/impB/mucB/samB family C-terminal domain containing protein, putative	DNA polymerase kappa, putative	136.036	4.53454	11.3181	35.1869
Tb427_100051100	Tb927.10.4700	1006	705	ESCRT-II complex subunit, putative	dolicholphosphate-mannose synthase, putative	136.073	4.53578	7.74181	24.0228
Tb427_040044700	Tb927.4.4200	922	675	hypothetical protein, conserved	hypothetical protein, conserved	136.075	4.53582	7.88157	24.8553
Tb427_050010900	Tb927.5.620	2179	1266	Invariant surface glycoprotein, putative	invariant surface glycoprotein, putative	136.079	4.53598	9.66992	31.1671
Tb427_080076300	Tb927.8.7000	679	564	hypothetical protein, conserved	E1-like ubiquitin-activating enzyme, putative	136.087	4.53623	12.4644	40.786
Tb427_110078900:pseudogene	n/a	1393	1245	Leucine rich repeat/Dual specificity phosphatase, catalytic domain containing protein, putative	n/a	136.114	4.53713	8.90196	25.5967
Tb427_100052000	Tb927.10.4790	479	411	hypothetical protein, conserved	hypothetical protein, conserved	136.146	4.53819	14.8587	50.0595
Tb427_090062200	Tb927.9.10870	1752	1008	hypothetical protein, conserved	hypothetical protein, conserved	136.17	4.53899	12.4818	36.9584
Tb427_100160900	Tb927.10.15220	1262	585	hypothetical protein, conserved	hypothetical protein, conserved	136.174	4.53912	10.3312	32.2164
Tb427_110074200	Tb927.11.6930	786	699	Sec20, putative	Sec20, putative	136.204	4.54013	9.85502	29.4116
Tb427_050038500	Tb927.5.3200	1320	762	hypothetical protein, conserved	hypothetical protein, conserved	136.245	4.54149	10.8736	33.9971
Tb427_060007500	Tb927.6.350	918	858	hypothetical protein, conserved	zinc finger protein, C2H2 type, putative	136.246	4.54155	11.3437	35.3208
Tb427_020008200	Tb927.2.2180	2020	771	3' exoribonuclease family, domain 1, putative	ribosomal RNA processing protein 41B	136.261	4.54203	10.0117	30.2606	exosome	nucleus
Tb427_080027600	Tb927.8.2440	1253	606	hypothetical protein, conserved	hypothetical protein, conserved	136.272	4.54239	8.78331	26.9058
Tb427_030022200	Tb927.3.2250	902	897	hypothetical protein, conserved	hypothetical protein, conserved	136.299	4.54329	8.29273	24.9843
Tb427_080048400	Tb927.8.4350	4243	3108	hypothetical protein, conserved	hypothetical protein, conserved	136.319	4.54396	10.0844	31.9536
Tb427_110086900	Tb927.11.7970	1077	957	hypothetical protein, conserved	hypothetical protein, conserved	136.343	4.54476	8.65803	27.217
Tb427_030040200	Tb927.3.3740	3429	1866	Zinc-finger double-stranded RNA-binding, putative	Nuclear FMR1 interacting protein 1	136.343	4.54478	11.0403	34.5037
Tb427_070022300	Tb927.7.1790	903	693	Phosphoribosyl transferase domain containing protein, putative	Adenine phosphoribosyltransferase, putative	136.38	4.546	8.86753	27.1793
Tb427_060007600	n/a	1429	573	hypothetical protein, conserved	n/a	136.381	4.54603	10.5385	33.4912
Tb427_080037700	Tb927.8.3320	1317	1209	hypothetical protein, conserved	Mitochondrial ATP synthase subunit, putative	136.461	4.54868	11.1239	33.0867	IM import machinery	mitochondrion - IM
Tb427_030015100	Tb927.3.1540	961	909	CPBP intramembrane metalloprotease, putative	CAAX amino terminal protease, putative	136.48	4.54933	7.13116	21.4098
Tb427_110080700	Tb11.02.5400	2074	1089	Pyridoxal-phosphate dependent enzyme, putative	cystathionine beta-synthase, putative	136.495	4.54982	10.9192	33.9767
Tb427_060029000	Tb927.6.2410	848	615	hypothetical protein, conserved	hypothetical protein, conserved	136.498	4.54992	11.2389	34.5389
Tb427_030042200	Tb927.3.3940	5991	1809	RNA recognition motif. (a.k.a. RRM, RBD, or RNP domain), putative	RNA-binding protein, putative	136.504	4.55012	27.5027	85.9901
Tb427_110085700	Tb927.11.7850	1378	522	hypothetical protein, conserved	hypothetical protein, conserved	136.57	4.55234	10.2468	31.0991
Tb427_090071900	Tb927.9.12390	1290	612	hypothetical protein, conserved	hypothetical protein, conserved	136.599	4.55331	14.0934	42.0623
Tb427_100007700	Tb927.10.430	1534	1122	Peroxidase, putative	peroxidase, putative	136.631	4.55438	7.64607	23.0098
Tb427_090076300	Tb927.9.12850	1949	1761	SpoU rRNA Methylase family, putative	Mitoribosomal LSU assembly factor 5	136.651	4.55502	11.2824	32.5229
Tb427_110143600	Tb927.11.12690	1067	1056	hypothetical protein, conserved	hypothetical protein, conserved	136.657	4.55522	9.51915	30.3968
Tb427_110177700	Tb927.11.15880	532	402	KOW motif/Ribosomal L27e protein family, putative	60S ribosomal protein L27, putative	136.66	4.55533	91.6389	318.218	60S ribosome	cytosol
Tb427_110043700	Tb927.11.3820	956	729	hypothetical protein, conserved	hypothetical protein, conserved	136.7	4.55667	10.4539	31.0388
Tb427_040028100	Tb927.4.2560	2994	1920	Phospholipase D Active site motif/PLD-like domain containing protein, putative	cardiolipin synthetase	136.712	4.55708	11.4788	34.8147
Tb427_010005300	Tb927.1.530	822	822	hypothetical protein, conserved	hypothetical protein, conserved	136.751	4.55838	11.899	35.2507
Tb427_010005300	Tb927.1.530	822	822	hypothetical protein, conserved	hypothetical protein, conserved	136.751	4.55838	11.899	35.2507
Tb427_110068300	Tb927.11.6330	854	801	Glucosamine-6-phosphate isomerases/6-phosphogluconolactonase, putative	6-phosphogluconolactonase	136.764	4.55882	9.87873	30.8908
Tb427_080059500	Tb927.8.5410	1971	1887	hypothetical protein, conserved	hypothetical protein, conserved	136.766	4.55888	11.2639	34.1792
Tb427_110058600	Tb927.11.5360	1955	939	Aldo/keto reductase family, putative	aldo/keto reductase, putative	136.845	4.5615	9.70862	29.6284
Tb427_100138300	Tb927.10.13120	2053	1206	Mitochondrial carrier protein, putative	mitochondrial carrier protein	136.906	4.56353	9.58214	28.3381
Tb427_020016100	Tb927.2.3370	2350	1134	hypothetical protein, conserved	UDP-Gal or UDP-GlcNAc-dependent glycosyltransferase, putative	136.925	4.56416	13.1299	38.8216
Tb427_030028700	Tb927.3.2810	5136	5028	hypothetical protein, conserved	hypothetical protein, conserved	136.926	4.56419	10.866	33.2736
Tb427_040010900:pseudogene	n/a	774	663	hypothetical protein, conserved	n/a	136.964	4.56548	11.1093	32.986
Tb427_110175700:pseudogene	n/a	1726	252	hypothetical protein, conserved	n/a	137.053	4.56842	7.99184	25.5407
Tb427_100127400	Tb927.10.12000	1211	300	Complex 1 protein (LYR family), putative	iron-sulfur cluster assembly protein, putative	137.056	4.56853	11.1378	35.0667
Tb427_010009700	Tb927.1.1140	1399	1074	Transmembrane protein 231, putative	Transmembrane protein 231, putative	137.072	4.56908	9.33412	29.0145
Tb427_070031800	Tb927.7.2730	1050	924	Leucine Rich repeat, putative	leucine-rich repeat protein (LRRP), putative	137.18	4.57268	10.5477	34.0415
Tb427_100146600	Tb927.10.13850	1538	1143	ATP12 chaperone protein, putative	ATP12 chaperone protein, putative	137.2	4.57332	10.6532	32.5981	electron transport - FoF1 ATP synthase	electron transport chain
Tb427_060020100	Tb927.6.1720	2354	2295	hypothetical protein, conserved	hypothetical protein, conserved	137.285	4.57617	10.9619	32.6851
Tb427_110080400	Tb11.02.5370	1532	1137	hypothetical protein, conserved	hypothetical protein, conserved	137.294	4.57647	8.99492	26.51
Tb427_100028100	Tb927.10.2390	2342	1140	Protein tyrosine kinase/Protein kinase domain/Fungal protein kinase, putative	casein kinase I, putative	137.303	4.57677	8.73926	28.6625
Tb427_080019800	Tb927.8.1700	2370	2256	hypothetical protein, conserved	hypothetical protein, conserved	137.307	4.57691	13.7769	42.1074
Tb427_080019800	Tb927.8.1700	2370	2256	hypothetical protein, conserved	hypothetical protein, conserved	137.307	4.57691	13.7769	42.1074
Tb427_110186000	Tb927.11.16620	1834	1824	hypothetical protein, conserved	hypothetical protein, conserved	137.33	4.57768	8.57073	24.9354
Tb427_110064900	Tb927.11.5990	1857	1851	hypothetical protein, conserved	Mitoribosomal LSU assembly factor 4	137.363	4.57877	10.7056	31.3841
Tb427_110072700	Tb927.11.6760	2300	1635	Leucine Rich repeats (2 copies), putative	leucine-rich repeat protein (LRRP), putative	137.414	4.58047	11.4948	35.6154
Tb427_060038000	Tb927.6.3290	835	393	Intraflagellar transport complex B, subunit 20, putative	intraflagellar transport protein 20	137.462	4.58208	15.4506	48.2837	intraflagellar transport	IFTB
Tb427_110092700	n/a	1713	1713	impB/mucB/samB family/IMS family HHH motif/impB/mucB/samB family C-terminal domain containing protein, putative	n/a	137.53	4.58433	8.99399	29.1705
Tb427_110051200	Tb927.11.4630	1597	1323	hypothetical protein, conserved	hypothetical protein, conserved	137.534	4.58446	8.41183	26.1574
Tb427_080053600	Tb927.8.4850	1026	903	hypothetical protein, conserved	hypothetical protein, conserved	137.568	4.58561	10.7697	31.754
Tb427_080061500	Tb927.8.5610	1909	1497	hypothetical protein, conserved	hypothetical protein, conserved	137.576	4.58588	6.65202	20.1775
Tb427_080061500	Tb927.8.5610	1909	1497	hypothetical protein, conserved	hypothetical protein, conserved	137.576	4.58588	6.65202	20.1775
Tb427_080047800	Tb927.8.4290	1423	576	Ribosome biogenesis protein Nop16, putative	Ribosome biogenesis protein Nop16, putative	137.589	4.5863	8.68707	26.1971
Tb427_030046600	Tb927.3.4350	2374	2325	twin BRCT domain/BRCA1 C Terminus (BRCT) domain/Regulator of Ty1 transposition protein 107 BRCT domain containing protein, putative	twin BRCT domain containing protein, putative	137.6	4.58668	12.2911	37.6557
Tb427_080022000	Tb927.8.1920	1034	888	Histone methylation protein DOT1, putative	histone-lysine n-methyltransferase	137.618	4.58726	9.34681	32.1694
Tb427_100105400	Tb927.10.9860	1412	1263	Lysine methyltransferase/ubiE/COQ5 methyltransferase family/Ribosomal protein L11 methyltransferase (PrmA)/Methyltransferase small domain/Methyltransferase domain containing protein, putative	Mitochondrial N(5)-glutamine methyltransferase MTQ1, putative	137.673	4.58909	8.41451	25.1847
Tb427_100131800	Tb927.10.12440	2735	2499	Microtubule binding/Kinesin motor domain containing protein, putative	kinesin, putative	137.683	4.58942	10.227	30.6481
Tb427_050026800	Tb927.5.2040	1324	981	hypothetical protein, conserved	hypothetical protein, conserved	137.727	4.59089	10.6922	31.9612
Tb427_110056400	Tb927.11.5130	1863	1836	hypothetical protein, conserved	hypothetical protein, conserved	137.728	4.59095	10.4065	30.1737
Tb427_090038400	Tb927.9.6880	1989	1956	3'5'-cyclic nucleotide phosphodiesterase, putative	cAMP-specific phosphodiesterase, putative	137.779	4.59262	10.4005	32.3528
Tb427_060018800	Tb927.6.1590	1884	1545	hypothetical protein, conserved	conserved protein	137.812	4.59373	9.60949	28.9695
Tb427_110096500	Tb927.11.8990	1793	1167	ZIP Zinc transporter, putative	cation transporter, putative	137.901	4.5967	10.9888	37.7778
Tb427_100059900	Tb927.10.5590	1852	1797	Protein phosphatase 2C, putative	protein phosphatase 2C, putative	137.923	4.59743	10.6953	32.2562
Tb427_010032400:pseudogene	n/a	984	981	ESAG protein, putative	n/a	137.925	4.59749	6.78603	21.3285
Tb427_110091800	Tb927.11.8410	2572	2037	hypothetical protein, conserved	hypothetical protein, conserved	138.01	4.60032	10.9947	34.238
Tb427_100169300	Tb927.10.15970	1724	1695	Lipase (class 3), putative	Triglyceride lipase, putative	138.036	4.6012	13.3152	42.4375
Tb427_100140900	Tb927.10.13380	2168	2142	hypothetical protein, conserved	Origin recognition complex subunit 4-like protein	138.037	4.60125	11.1393	32.2857
Tb427_100150900	Tb927.10.14260	1293	534	Clathrin adaptor complex small chain, putative	AP-4 complex subunit sigma-1, putative	138.056	4.60185	11.5402	36.6217
Tb427_060020400	Tb927.6.1750	2264	2106	Rab-GTPase-TBC domain containing protein, putative	Rab-GTPase-TBC domain containing protein, putative	138.089	4.60296	9.27665	27.4827
Tb427_040024500	Tb927.4.2210	2691	480	hypothetical protein, conserved	hypothetical protein, conserved	138.094	4.60312	21.1167	65.9675
Tb427_030040300	Tb927.3.3750	1389	531	hypothetical protein, conserved	paraflagellar rod component, putative	138.132	4.60441	35.2658	118.831
Tb427_110137700	Tb927.11.12090	793	780	HhH-GPD superfamily base excision DNA repair protein/Helix-hairpin-helix motif containing protein, putative	endonuclease III, putative	138.151	4.60502	9.36042	29.4639
Tb427_070030300	Tb927.7.2580	4304	1917	hypothetical protein, conserved	zinc finger protein family member, putative	138.154	4.60513	8.67348	26.7544
Tb427_020028000	Tb927.2.5320	1092	1092	IGP family C-type lectin domain containing protein, putative	hypothetical protein, conserved	138.183	4.60612	10.724	31.733
Tb427_050031400	Tb927.5.2500	5033	2088	hypothetical protein, conserved	hypothetical protein, conserved	138.228	4.60761	8.15653	25.3821
Tb427_030047400	Tb927.3.4400	1117	1083	hypothetical protein, conserved	basal body component, putative	138.24	4.60801	8.18937	25.3786
Tb427_080079600	Tb927.8.7380	2511	1641	Pyridine nucleotide-disulphide oxidoreductase/FAD dependent oxidoreductase/Glucose inhibited division protein A/Pyridine nucleotide-disulphide oxidoreductase, dimerisation domain containing protein, putative	dihydrolipoamide dehydrogenase, point mutation	138.251	4.60837	10.0426	31.9348
Tb427_070082800	n/a	1816	738	hypothetical protein, conserved	n/a	138.251	4.60838	42.9383	128.548
Tb427_100019500	Tb927.10.1640	1613	384	hypothetical protein, conserved	hypothetical protein	138.252	4.6084	10.2112	34.6647
Tb427_090069100	Tb927.9.11970	3331	1707	hypothetical protein, conserved	hypothetical protein, conserved	138.275	4.60918	8.51609	26.8406
Tb427_090088700	Tb927.9.15230	1296	1257	hypothetical protein, conserved	hypothetical protein, conserved	138.298	4.60992	16.602	46.5753
Tb427_110064000	Tb927.11.5880	3226	1674	hypothetical protein, conserved	Mitoribosomal LSU assembly factor 23	138.317	4.61057	10.5066	31.5475
Tb427_110098300	Tb927.11.9060	1358	1146	DnaJ domain containing protein, putative	DnaJ domain containing protein, putative	138.321	4.6107	11.1156	33.0756
Tb427_040007400	Tb927.4.550	667	435	Zinc knuckle, putative	Zinc knuckle, putative	138.392	4.61308	11.0238	36.4017
Tb427_060038600	Tb927.6.3350	1674	1596	hypothetical protein, conserved	ATPase, putative	138.419	4.61397	9.56033	29.0396
Tb427_100058800	Tb927.10.5480	533	378	Ribosomal protein L24e, putative	60S ribosomal protein L24, putative	138.434	4.61447	61.2972	218.556	60S ribosome	cytosol
Tb427_020021000	Tb927.2.4470	3124	2388	hypothetical protein, conserved	hypothetical protein, conserved	138.451	4.61503	10.6069	31.5929
Tb427_100028200	n/a	2750	618	hypothetical protein, conserved	n/a	138.465	4.61549	5.18719	15.6304
Tb427_110068800	Tb927.11.6380	940	891	hypothetical protein, conserved	hypothetical protein, conserved	138.531	4.6177	9.27732	28.6189
Tb427_110151000	Tb927.11.13320	2513	2166	hypothetical protein, conserved	hypothetical protein, conserved	138.556	4.61854	9.87798	31.9982
Tb427_060007700	Tb927.6.370	3009	951	IGP family C-type lectin domain containing protein, putative	hypothetical protein, conserved	138.558	4.61861	9.89458	31.8139
Tb427_060007700	Tb927.6.380	3009	951	IGP family C-type lectin domain containing protein, putative	hypothetical protein, conserved	138.558	4.61861	9.89458	31.8139
Tb427_040011300	Tb927.4.940	725	594	hypothetical protein, conserved	hypothetical protein, conserved	138.576	4.6192	10.7199	32.7988
Tb427_090072900	Tb927.9.12530	1960	1254	DnaJ domain containing protein, putative	DnaJ domain containing protein, putative	138.579	4.61929	7.41306	23.9966
Tb427_060042800	Tb927.6.3780	1856	1440	IBR domain, a half RING-finger domain containing protein, putative	E3 ubiquitin-protein ligase, putative	138.663	4.62209	9.84331	30.345
Tb427_110111100	Tb927.11.10250	1238	627	hypothetical protein, conserved	hypothetical protein, conserved	138.712	4.62373	8.82493	27.7849
Tb427_070075200	Tb927.7.6850	5159	2316	BNR repeat-like domain containing protein, putative	trans-sialidase	138.742	4.62475	9.60237	30.6427
Tb427_010006600:pseudogene	n/a	1378	1272	Phosphoglycerate kinase, putative	n/a	138.747	4.62491	7.40395	22.8201
Tb427_050015500	Tb927.5.1080	1760	720	RNA recognition motif. (a.k.a. RRM, RBD, or RNP domain), putative	RNA-binding protein, putative	138.751	4.62503	9.32781	28.4234
Tb427_010029700	Tb927.1.4420	4227	2838	ABC transporter, putative	ABC transporter, putative	138.766	4.62553	9.98617	31.1734
Tb427_040005200	Tb927.4.330	1180	1140	hypothetical protein, conserved	Cardiolipin-dependent protein 43kDa	138.799	4.62662	11.273	36.2942
Tb427_090045400	Tb927.9.8100	633	567	NAC domain containing protein, putative	nascent polypeptide associated complex subunit, putative	138.83	4.62765	59.745	204.265
Tb427_100037800	Tb927.10.3290	863	822	hypothetical protein, conserved	hypothetical protein, conserved	138.856	4.62853	8.99403	25.5581
Tb427_040031400	Tb927.4.2900	2838	2757	hypothetical protein, conserved	hypothetical protein, conserved	138.871	4.62903	11.2106	33.9973
Tb427_070038500	Tb927.7.3320	592	405	Autophagy protein Atg8 ubiquitin like, putative	ATG12/APG12, putative	138.881	4.62935	10.8541	35.6771
Tb427_080031700	Tb927.8.2830	757	714	hypothetical protein, conserved	Kinetoplastid kinetochore protein 25	138.917	4.63057	11.2652	36.1683	kinetochore - KKT
Tb427_100020500	Tb927.10.1730	1334	1074	hypothetical protein, conserved	RNA-editing substrate binding complex protein RESC17	138.934	4.63113	10.8902	33.3585
Tb427_070068400	Tb927.7.6270	1402	1263	Peptidase family M20/M25/M40/M42 glutamyl aminopeptidase/Peptidase dimerisation domain containing protein, putative	aminotripeptidase, putative, peptidase t, putative	138.961	4.63205	10.6296	32.9723
Tb427_100030400	Tb927.10.2580	980	885	Nucleolar protein 12 (25kDa), putative	Nucleolar protein 12 (25kDa), putative	138.991	4.63302	9.10342	26.6904
Tb427_080080800	Tb927.8.7500	712	621	hypothetical protein, conserved	hypothetical protein, conserved	138.998	4.63328	8.9591	26.5416
Tb427_020019200	Tb927.2.4150	977	960	hypothetical protein, conserved	hypothetical protein, conserved	139.012	4.63374	12.4851	38.4132
Tb427_030057100	Tb927.3.5360	1743	825	FHA domain containing protein, putative	FHA domain containing protein, putative	139.039	4.63463	12.5675	37.2393
Tb427_110093100	Tb927.11.8680	1719	1719	impB/mucB/samB family/IMS family HHH motif/impB/mucB/samB family C-terminal domain containing protein, putative	DNA polymerase kappa, putative	139.039	4.63464	11.6709	38.3075
Tb427_100147000	Tb927.10.13890	2141	1824	hypothetical protein, conserved	hypothetical protein, conserved	139.048	4.63492	8.19503	26.359
Tb427_110118900	Tb927.11.10360	2105	1386	hypothetical protein, conserved	hypothetical protein, conserved	139.14	4.638	9.21634	27.001
Tb427_080028800	Tb927.8.2560	710	468	Mitosis protein DIM1, putative	spliceosomal U5 snRNP-specific protein, putative	139.141	4.63802	9.87937	33.3562
Tb427_060034500	Tb927.6.2940	814	756	Flavoprotein, putative	phosphopantothenoylcysteine decarboxylase, putative	139.141	4.63803	11.2167	35.8045
Tb427_080026100	Tb927.8.2300	1228	666	hypothetical protein, conserved	Cardiolipin-dependent protein 25kDa	139.186	4.63953	9.63631	30.0739
Tb427_040041400	Tb927.4.3850	2216	1362	NLE (NUC135) domain/WD domain, G-beta repeat, putative	NLE (NUC135) domain/WD domain, G-beta repeat, putative	139.208	4.64027	13.5626	41.9578
Tb427_060040600	Tb927.6.3570	1988	1902	Tubulin-tyrosine ligase family, putative	tubulin-tyrosine ligase-like protein, conserved	139.227	4.6409	10.3794	31.4589
Tb427_110011500	n/a	474	273	Dynein light chain type 1, putative	n/a	139.283	4.64276	50.4021	164.751
Tb427_090069400	Tb927.9.12040	2751	1536	Poly A polymerase regulatory subunit, putative	cap-specific 2'-O-methyltransferase	139.326	4.6442	10.0279	32.7925
Tb427_080046500	Tb927.8.4170	2786	2574	RNA recognition motif. (a.k.a. RRM, RBD, or RNP domain), putative	RNA-binding protein, putative	139.332	4.64441	9.7735	29.4303
Tb427_060032700	Tb927.6.2760	4738	4503	hypothetical protein, conserved	Basal body protein	139.347	4.64489	10.0821	31.0295
Tb427_100165500	Tb927.10.15710	2333	972	Mitochondrial carrier protein, putative	mitochondrial carrier protein	139.367	4.64558	13.0893	40.1569
Tb427_110051700	Tb927.11.4680	1424	1050	SURF1 family, putative	SURF1 family, putative	139.444	4.64815	11.5731	34.4712	electron transport - complex IV	electron transport chain
Tb427_010014300	Tb927.1.1790	951	684	PIN domain containing protein, putative	hypothetical PIN domain-containing protein, conserved	139.446	4.6482	8.83398	29.1575
Tb427_060043000	Tb927.6.3800	2095	1974	Hsp70 protein/MreB/Mbl protein, putative	heat shock 70 kDa protein, mitochondrial precursor, putative	139.455	4.64849	34.2504	105.268
Tb427_020029500	Tb927.2.5630	866	645	hypothetical protein, conserved	hypothetical protein, conserved	139.482	4.64941	13.7137	46.1235
Tb427_110016900	Tb927.11.1240	1371	1248	hypothetical protein, conserved	hypothetical protein, conserved	139.546	4.65154	9.13293	29.5635
Tb427_080086600	Tb927.8.8100	1176	1173	hypothetical protein, conserved	UDP-Gal or UDP-GlcNAc-dependent glycosyltransferase, putative	139.55	4.65167	8.32156	26.075
Tb427_080075500	Tb927.8.6920	814	795	hypothetical protein, conserved	hypothetical protein, conserved	139.623	4.65409	13.0873	43.4848
Tb427_100170100	Tb927.10.16050	631	540	hypothetical protein, conserved	hypothetical protein, conserved	139.661	4.65536	11.6029	36.6985
Tb427_060017500	Tb927.6.1460	2717	1356	Cyclin, N-terminal domain containing protein, putative	cyclin 3	139.661	4.65536	17.5361	58.5942
Tb427_060017500	Tb927.6.1460	2717	1356	Cyclin, N-terminal domain containing protein, putative	cyclin 3	139.661	4.65536	17.5361	58.5942
Tb427_070078500	Tb927.7.7090	905	468	hypothetical protein, conserved	hypothetical protein, conserved	139.668	4.65561	8.16105	26.5792
Tb427_010027000	Tb927.1.3840	2399	1830	hypothetical protein, conserved	hypothetical protein, conserved	139.683	4.65609	10.3346	33.9306
Tb427_050033100	Tb927.5.2670	829	384	hypothetical protein, conserved	hypothetical protein, conserved	139.701	4.6567	7.18119	22.62
Tb427_110171300	Tb927.11.15280	1108	1098	Cytidine and deoxycytidylate deaminase zinc-binding region containing protein, putative	tRNA-sepcific adenosine deaminase	139.706	4.65688	14.9748	44.3278
Tb427_100085700	Tb927.10.7910	623	570	hypothetical protein, conserved	RNA-editing substrate binding complex protein RESC19	139.721	4.65736	12.1533	39.7431
Tb427_010030100	Tb927.1.4490	1730	519	Acetyltransferase (GNAT) family, putative	N-acetyltransferase 2, putative	139.751	4.65836	27.1978	84.1209
Tb427_110163000	Tb927.11.14500	1743	1281	hypothetical protein, conserved	Pseudokinase, putative	139.773	4.65912	11.9811	35.8301
Tb427_090063400	Tb927.9.11070	3270	1986	MIZ/SP-RING zinc finger containing protein, putative	E3 SUMO-protein ligase SIZ1	139.778	4.65927	9.2291	29.2044
Tb427_070021400	Tb927.7.1710	1433	1218	eRF1 domain 1/eRF1 domain 2/eRF1 domain 3, putative	eukaryotic peptide chain release factor subunit 1, putative	139.784	4.65945	10.8931	33.0708
Tb427_080087500	Tb927.8.8190	3131	1989	hypothetical protein, conserved	hypothetical protein, conserved	139.798	4.65995	7.02686	21.5644
Tb427_040046800:pseudogene	n/a	4857	1773	hypothetical protein, conserved	n/a	139.801	4.66003	10.3623	33.0207
Tb427_020018900	Tb927.2.4110	2324	1410	Insulinase (Peptidase family M16)/Peptidase M16 inactive domain containing protein, putative	Mitochondrial-processing peptidase subunit alpha	139.853	4.66178	11.2436	35.5928
Tb427_030059400	Tb927.3.5590	2349	2088	hypothetical protein, conserved	hypothetical protein, conserved	139.857	4.66191	10.0496	31.9599
Tb427_100113500	Tb927.10.10670	1437	600	Dual specificity phosphatase, catalytic domain containing protein, putative	kinetoplastid-specific dual specificity phosphatase, putative	139.889	4.66298	10.9386	37.3868
Tb427_020011100	Tb927.2.2550	1773	1728	hypothetical protein, conserved	hypothetical protein, conserved	139.915	4.66383	10.184	32.7865
Tb427_110150900	Tb927.11.13310	1322	909	hypothetical protein, conserved	hypothetical protein, conserved	139.938	4.66461	9.59885	28.655
Tb427_040006500	Tb927.4.460	1205	972	2OG-Fe(II) oxygenase superfamily, putative	Alkylated DNA repair protein (alkB homolog), putative	139.945	4.66482	8.80293	28.5923
Tb427_060033400	Tb927.6.2830	2340	1347	Rab-GTPase-TBC domain containing protein, putative	GTPase activating protein, conserved	139.95	4.66499	10.8135	32.5079
Tb427_030046900	Tb927.3.4380	1606	1440	Surface antigen, putative	sorting assembly machinery 50 kDa subunit, putative	139.991	4.66637	7.95109	26.0416	OM import machinery	mitochondrion - OM
Tb427_100039200	Tb927.10.3430	3105	1854	hypothetical protein, conserved	hypothetical protein, conserved	140.02	4.66734	10.6912	32.6489
Tb427_020013700	Tb927.2.3190	1066	468	Got1/Sft2-like family, putative	Got1/Sft2-like family, putative	140.028	4.66759	10.8885	32.3306
Tb427_060054400	Tb927.6.4940	1540	1410	RF-1 domain containing protein, putative	RF-1 domain containing protein, putative	140.08	4.66932	11.3629	34.6118
Tb427_050012300	Tb927.5.750	1242	651	hypothetical protein, conserved	hypothetical protein, conserved	140.096	4.66986	7.65209	24.9059
Tb427_110164600	Tb927.11.14630	4261	4092	DEAD/DEAH box helicase/Helicase conserved C-terminal domain/Sec63 Brl domain containing protein, putative	ATP-dependent DNA DEAD/DEAH box helicase, putative	140.111	4.67036	16.5459	51.7533
Tb427_080072100	Tb927.8.6580	3969	1830	FAD binding domain/Fumarate reductase flavoprotein C-term, putative	Succinate dehydrogenase [ubiquinone] flavoprotein subunit, mitochondrial	140.13	4.67101	9.09245	29.7967	electron transport - complex II	electron transport chain
Tb427_100104400	Tb927.10.9760	1475	1056	Alternative oxidase, putative	alternative oxidase	140.136	4.6712	9.81244	30.6002
Tb427_110029300	Tb927.11.2440	3390	1623	Tubulin binding cofactor C, putative	Tubulin cofactor C domain-containing protein 1	140.283	4.67611	10.7449	33.947
Tb427_080076000	Tb927.8.6970	2039	2037	Biotin carboxylase, N-terminal domain/Carbamoyl-phosphate synthase L chain, ATP binding domain/ATP-grasp domain/D-ala D-ala ligase C-terminus/Biotin carboxylase C-terminal domain/Biotin-lipoyl like/Biotin-requiring enzyme, putative	3-methylcrotonyl-CoA carboxylase alpha subunit, putative	140.291	4.67637	9.78292	31.1663
Tb427_010024500	Tb927.1.3410	1556	1320	hypothetical protein, conserved	hypothetical protein, conserved	140.294	4.67647	8.89294	26.9021
Tb427_010024500	Tb927.1.3410	1556	1320	hypothetical protein, conserved	hypothetical protein, conserved	140.294	4.67647	8.89294	26.9021
Tb427_110160600	Tb927.11.14270	2845	2256	Protein tyrosine kinase/Protein kinase domain containing protein, putative	STE group serine/threonine-protein kinase, putative	140.31	4.67701	10.1735	30.9121
Tb427_100070800	Tb927.10.6620	2954	1452	hypothetical protein, conserved	hypothetical protein, conserved	140.378	4.67927	11.3222	36.1985
Tb427_050024600	Tb927.5.1830	3392	1986	Phospholipase B, putative	lysosomal/endosomal membrane protein p67	140.381	4.67938	21.4387	67.2034
Tb427_080035000	Tb927.8.3050	1783	1704	hypothetical protein, conserved	Chitobiase/beta-hexosaminidase C-terminal domain containing protein, putative	140.383	4.67943	24.3653	72.3508
Tb427_110140100	Tb927.11.12340	1564	837	RING-H2 zinc finger domain/Ring finger domain/Zinc finger, C3HC4 type (RING finger)/Anaphase-promoting complex subunit 11 RING-H2 finger containing protein, putative	predicted Zinc finger, C3HC4 type (RING finger) protein	140.403	4.6801	9.33481	29.7648
Tb427_110147100	Tb927.11.13030	908	450	EF hand/EF-hand domain/EF-hand domain pair/Cytoskeletal-regulatory complex EF hand, putative	calmodulin	140.404	4.68015	37.7859	133.471
Tb427_070052200	Tb927.7.4660	2144	930	hypothetical protein, conserved	hypothetical protein, conserved	140.437	4.68122	12.1883	40.3497
Tb427_080053000	Tb927.8.4790	1427	717	snoRNA binding domain, fibrillarin, putative	Putative snoRNA binding domain containing protein, putative	140.492	4.68308	9.63482	30.6323
Tb427_100083800	Tb927.10.7720	483	396	hypothetical protein, conserved	hypothetical protein, conserved	140.494	4.68313	12.7253	38.3912
Tb427_090024300	Tb927.9.4050	2359	1656	Ring finger domain/Zn-finger in ubiquitin-hydrolases and other protein, putative	Ring finger domain/Zn-finger in ubiquitin-hydrolases and other protein, putative	140.554	4.68513	9.49379	30.3834
Tb427_060038400	Tb927.6.3330	903	894	hypothetical protein, conserved	hypothetical protein, conserved	140.567	4.68557	12.4116	37.7694
Tb427_060017400	Tb927.6.1450	1231	843	hypothetical protein, conserved	hypothetical protein, conserved	140.576	4.68586	9.67491	30.7326
Tb427_100118300	Tb927.10.11120	968	750	hypothetical protein, conserved	hypothetical protein, conserved	140.582	4.68608	11.7262	38.572
Tb427_040043300	Tb927.4.4060	2921	2832	3'5'-cyclic nucleotide phosphodiesterase, putative	hypothetical protein, conserved	140.664	4.68878	10.2109	32.571
Tb427_110184900	Tb927.11.16530	3423	3207	hypothetical protein, conserved	hypothetical protein, conserved	140.667	4.68888	12.4483	39.0875
Tb427_100101900	Tb927.10.9465	750	132	hypothetical protein, conserved	hypothetical protein	140.67	4.689	19.9898	68.0608
Tb427_110009000	Tb927.11.485	901	216	hypothetical protein, conserved	hypothetical protein	140.676	4.6892	8.8902	27.8767
Tb427_110134000	Tb927.11.11740	2383	1503	hypothetical protein, conserved	membrane-bound acid phosphatase, putative	140.713	4.69044	9.90147	31.2256
Tb427_110093000	Tb927.11.8580	1719	1719	impB/mucB/samB family/IMS family HHH motif/impB/mucB/samB family C-terminal domain containing protein, putative	DNA polymerase kappa, putative	140.735	4.69116	11.6787	38.7673
Tb427_100125600	Tb927.10.11820	1151	1005	hypothetical protein, conserved	kinetoplast ribosomal PPR-repeat containing protein 17	140.748	4.69161	9.83287	30.1174
Tb427_100162700	Tb927.10.15410	2460	972	lactate/malate dehydrogenase, NAD binding domain/lactate/malate dehydrogenase, alpha/beta C-terminal domain containing protein, putative	glycosomal malate dehydrogenase	140.752	4.69173	9.55236	30.8795
Tb427_060015900	Tb927.6.1230	1272	1251	hypothetical protein, conserved	kinetoplastid-specific phospho-protein phosphatase	140.764	4.69213	10.5781	32.76
Tb427_010030200	Tb927.1.4500	2973	888	SNARE associated Golgi protein, putative	SNARE associated Golgi protein, putative	140.772	4.69241	19.3976	59.8124
Tb427_050017600	Tb927.5.1290	2101	1419	hypothetical protein, conserved	hypothetical protein, conserved	140.774	4.69247	9.2012	29.6327
Tb427_110133800	Tb927.11.11725	412	174	Ribosomal protein S14p/S29e, putative	ribosomal protein S14p/S29e	140.818	4.69393	74.9998	295.991
Tb427_080075400	Tb927.8.6910	763	588	Cyclophilin type peptidyl-prolyl cis-trans isomerase/CLD, putative	cyclophilin, putative	140.831	4.69438	10.2102	34.7358
Tb427_070075000	Tb927.7.6840	820	525	Centrosomal spindle body, CEP44, putative	Centrosomal spindle body, CEP44, putative	140.868	4.69561	14.9568	42.6273
Tb427_110190000	Tb927.11.17010	1137	324	Rab5-interacting protein (Rab5ip), putative	ER membrane protein complex subunit 6	140.899	4.69663	13.3805	45.6338
Tb427_110006800	Tb927.11.290	795	792	Dual specificity phosphatase, catalytic domain containing protein, putative	Phosphatase and tensin homolog, putative	140.909	4.69697	12.1058	36.8261
Tb427_090022200	Tb927.9.3670	1699	1596	Endonuclease/Exonuclease/phosphatase family, putative	Endonuclease/Exonuclease/phosphatase family, putative	140.914	4.69713	10.2047	31.1008
Tb427_010008100	Tb927.1.890	915	771	hypothetical protein, conserved	hypothetical protein, conserved	140.925	4.6975	16.4987	54.4556
Tb427_030006500	Tb927.3.680	2133	1755	Cytochrome P450, putative	cytochrome P450, putative	140.932	4.69774	8.13348	26.5717
Tb427_030009300	Tb927.3.950	2641	1263	2OG-Fe(II) oxygenase superfamily, putative	2OG-Fe(II) oxygenase superfamily, putative	140.942	4.69808	12.6583	39.35
Tb427_110099700	Tb927.11.9200	1764	1743	hypothetical protein, conserved	methyltransferase domain containing protein, putative	140.944	4.69813	9.37043	27.6747
Tb427_100027400	Tb927.10.2320	1671	1146	hypothetical protein, conserved	Nucleoporin NUP41	140.972	4.69908	11.623	35.6012	nucleoporins	nucleus
Tb427_100041100	Tb927.10.3650	5273	1869	FAD binding domain/Oxidoreductase FAD-binding domain/Oxidoreductase NAD-binding domain containing protein, putative	NADH-dependent fumarate reductase	141.034	4.70113	10.784	33.4265
Tb427_040033700	Tb927.4.3120	3036	2802	hypothetical protein, conserved	BILBO1 hook associated linker protein	141.079	4.70262	10.3623	32.2364
Tb427_010009200	Tb927.1.1080	1467	1458	hypothetical protein, conserved	TFIIH basal transcription factor subunit, putative, TFIIH basal transcription factor subunit	141.099	4.7033	10.0545	31.2026
Tb427_090084300	Tb927.9.14180	1189	969	DnaJ domain containing protein, putative	chaperone protein DnaJ, putative	141.108	4.7036	13.5926	40.0776
Tb427_100040000	Tb927.10.3540	2146	681	hypothetical protein, conserved	DNA-directed RNA polymerase I subunit RPA31	141.113	4.70376	18.2318	56.1704
Tb427_060052000	Tb927.6.4680	1035	855	hypothetical protein, conserved	hypothetical protein, conserved	141.115	4.70382	11.5157	36.0606
Tb427_030014500	Tb927.3.1480	1597	888	hypothetical protein, conserved	hypothetical protein, conserved	141.199	4.70665	9.64904	30.9055
Tb427_010006000	Tb927.1.630	1031	516	ASF1 like histone chaperone, putative	Anti-silencing function protein 1 homolog A	141.228	4.70761	10.4708	31.5609
Tb427_100046700	Tb927.10.4240	392	363	hypothetical protein, conserved	hypothetical protein, conserved	141.244	4.70814	13.5159	45.3863
Tb427_100020700	Tb927.10.1750	745	729	hypothetical protein, conserved	hypothetical protein, conserved	141.26	4.70868	9.29465	29.9976
Tb427_060016100	Tb927.6.1250	1521	1497	Mitochondrial ribosomal death-associated protein 3, putative	Mitochondrial SSU ribosomal protein 29	141.268	4.70892	10.0078	32.4209	mitochondrial ribosome	mitochondrion - matrix
Tb427_070064800	Tb927.7.5890	2199	2001	WD domain, G-beta repeat, putative	WD40 repeat-containing protein	141.331	4.71104	11.0366	34.3856
Tb427_090088600	Tb927.9.15210	417	330	Ribosomal protein L36e, putative	ribosomal protein L36, putative	141.373	4.71245	110.181	434.607
Tb427_100099200	Tb927.10.9200	1299	1242	Nuclease-related domain containing protein, putative	Nuclease-related domain containing protein, putative	141.403	4.71345	9.04201	28.5907
Tb427_110069700	Tb927.11.6470	650	438	hypothetical protein, conserved	MICOS complex subunit MIC16	141.453	4.71511	13.1476	42.0875
Tb427_050041400	Tb927.5.3490	1034	915	Leucine Rich repeat, putative	hypothetical protein, conserved	141.473	4.71577	8.85774	27.6387
Tb427_030048700	Tb927.3.4530	777	768	hypothetical protein, conserved	hypothetical protein, conserved	141.496	4.71654	10.3941	31.0249
Tb427_100090100	Tb927.10.8330	775	708	PSP1 C-terminal conserved region containing protein, putative	S. cerevisiae PSP1 homologue, putative	141.542	4.71805	19.3837	58.87
Tb427_060029300	Tb927.6.2440	1264	1167	Mo25-like, putative	Mo25-like, putative	141.566	4.71886	8.50189	27.349
Tb427_100135500	Tb927.10.12830	1017	1011	Acetyltransferase (GNAT) family, putative	N-acetyltransferase 3, putative	141.571	4.71904	10.9781	32.8888
Tb427_100135500	Tb927.10.12830	1017	1011	Acetyltransferase (GNAT) family, putative	N-acetyltransferase 3, putative	141.571	4.71904	10.9781	32.8888
Tb427_110009900	Tb927.11.570	694	564	hypothetical protein, conserved	DnaJ domain containing protein, putative	141.593	4.71975	9.64349	32.4114
Tb427_100168300	Tb927.10.15870	1062	726	Surp module, putative	RNA binding protein, putative	141.602	4.72006	11.5891	36.6632
Tb427_040016800	Tb927.4.1450	1344	1278	hypothetical protein, conserved	hypothetical protein, conserved	141.63	4.721	11.6185	36.7081
Tb427_070067800	Tb927.7.6210	1771	786	hypothetical protein, conserved	hypothetical protein, conserved	141.638	4.72128	8.96508	27.9867
Tb427_110121200	Tb927.11.10590	2148	1722	hypothetical protein, conserved	Glutathione S-transferase, C-terminal domain containing protein, putative	141.644	4.72147	14.288	45.2551
Tb427_100026500	Tb927.10.2230	2077	1803	Pyridine nucleotide-disulphide oxidoreductase/NAD(P)-binding Rossmann-like domain containing protein, putative	NADPH:adrenodoxin oxidoreductase, mitochondrial, putative	141.663	4.72212	9.33973	28.1401
Tb427_070008900	Tb927.7.550	3241	1509	WWE domain/WD domain, G-beta repeat, putative	WD domain, G-beta repeat, putative	141.79	4.72632	10.4982	31.3467
Tb427_110132300	Tb927.11.11580	2222	1263	hypothetical protein, conserved	hypothetical protein, conserved	141.855	4.72851	8.40853	26.3043
Tb427_080026000	Tb927.8.2290	771	660	hypothetical protein, conserved	hypothetical protein, conserved	141.918	4.73061	8.73995	26.9146
Tb427_110121600	Tb927.11.10630	2718	2697	hypothetical protein, conserved	hypothetical protein, conserved	141.921	4.73071	10.653	33.1606
Tb427_110014000	Tb927.11.930	3281	2223	Translin-associated factor X-interacting N-terminus, putative	hypothetical protein, conserved	141.923	4.73078	9.316	29.2858
Tb427_100071100	Tb927.10.6650	834	726	G10 protein, putative	G10 protein homologue, putative	141.942	4.7314	10.3872	34.2162
Tb427_110042500	Tb927.11.3690	1243	1128	Serine aminopeptidase, S33/alpha/beta hydrolase fold/Alpha/beta hydrolase family, putative	Alpha/beta hydrolase family, putative	141.959	4.73197	12.7232	38.3265
Tb427_100099500	Tb927.10.9230	2808	2310	Adaptin N terminal region/HEAT repeats/non-SMC mitotic condensation complex subunit 1/Beta2-adaptin appendage, C-terminal sub-domain, putative	beta adaptin, putative	142.017	4.7339	11.1678	34.654
Tb427_110063700	Tb927.11.5855	1805	105	hypothetical protein, conserved	hypothetical protein	142.018	4.73392	12.5338	39.931
Tb427_100078800	Tb927.10.7290	4452	3468	hypothetical protein, conserved	Flagellar Member 2	142.023	4.73411	10.1285	32.3517
Tb427_080080000	Tb927.8.7420	4325	2580	hypothetical protein, conserved	Flagellum attachment zone protein 30	142.025	4.73415	22.1854	82.268
Tb427_110071400	Tb927.11.6640	606	402	Cytochrome b5-like Heme/Steroid binding domain containing protein, putative	cytochrome b5, putative	142.035	4.73451	11.4296	38.9203	electron transport - complex III	electron transport chain
Tb427_070048400	Tb927.7.4300	1831	1605	F-box domain containing protein, putative	F-box domain containing protein, putative	142.062	4.7354	8.41373	25.8268
Tb427_010016000	Tb927.1.2110	2475	2049	Domain of unknown function (DUF1935)/Calpain family cysteine protease, putative	Calpain-like protein 1.2	142.069	4.73565	10.3193	34.2212
Tb427_080051900	Tb927.8.4690	719	375	hypothetical protein, conserved	hypothetical protein, conserved	142.082	4.73607	15.2007	48.6924
Tb427_060044800	Tb927.6.3980	1171	864	hypothetical protein, conserved	hypothetical protein, conserved	142.086	4.7362	8.72663	27.1492
Tb427_110141300	Tb927.11.12450	2353	1707	Tetratricopeptide repeat, putative	Bardet-Biedl syndrome 8 protein	142.132	4.73775	8.43657	26.9461
Tb427_110141300	Tb927.11.12450	2353	1707	Tetratricopeptide repeat, putative	Bardet-Biedl syndrome 8 protein	142.132	4.73775	8.43657	26.9461
Tb427_080038500	Tb927.8.3400	2292	894	DHHC palmitoyltransferase, putative	palmitoyl acyltransferase 12, putative	142.175	4.73916	7.55215	23.6396
Tb427_010007100	Tb927.1.760	2358	2286	hypothetical protein, conserved	wd40 repeat domain-containing protein	142.218	4.74061	10.2977	32.2162
Tb427_100138100	Tb927.10.13100	2262	1317	hypothetical protein, conserved	Cytokinesis initiation factor 3	142.229	4.74097	13.166	41.2357
Tb427_100062700	Tb927.10.5860	1299	429	hypothetical protein, conserved	hypothetical protein, conserved	142.24	4.74133	11.6332	37.007
Tb427_110077600	Tb11.02.5105	453	402	hypothetical protein, conserved	Present in the outer mitochondrial membrane proteome 15	142.244	4.74146	10.5378	33.8142
Tb427_010017000	Tb927.1.2320	1374	858	Thioredoxin-like, putative	Cardiolipin-dependent protein 35kDa	142.329	4.74429	9.08786	27.9947
Tb427_050032800	Tb927.5.2640	1065	834	Cytidylyltransferase-like, putative	nicotinamide/nicotinic acid mononucleotide adenylyltransferase	142.336	4.74455	8.89843	28.202
Tb427_010022100	Tb927.1.3040	1130	813	hypothetical protein, conserved	hypothetical protein, conserved	142.338	4.74461	16.5884	52.544
Tb427_110041800	n/a	1308	1308	Nucleoside transporter, putative	n/a	142.38	4.746	6.23948	21.3996
Tb427_030056500	Tb927.3.5300	892	519	hypothetical protein, conserved	zinc finger protein, C2H2 type, putative	142.383	4.7461	12.4811	40.2469
Tb427_110063900	Tb927.11.5870	1494	1293	hypothetical protein, conserved	PHD finger/ GNAT domain protein 5	142.469	4.74896	9.87486	31.0453
Tb427_060025500	Tb927.6.2120	765	753	hypothetical protein, conserved	hypothetical protein, conserved	142.541	4.75138	8.53303	27.1833
Tb427_020018800	Tb927.2.4090	1753	813	ADP-ribosylation factor family/Signal recognition particle receptor beta subunit/Elongation factor Tu GTP binding domain/50S ribosome-binding GTPase, putative	signal recognition particle receptor beta subunit, putative	142.599	4.75328	15.8777	48.4698
Tb427_080037300	Tb927.8.3280	1588	1104	Beta-lactamase superfamily domain containing protein, putative	Beta-lactamase superfamily domain containing protein, putative	142.612	4.75375	9.64952	31.2058
Tb427_010014800	Tb927.1.1890	3583	3516	hypothetical protein, conserved	Replication Factor C Subunit 1-related protein	142.616	4.75388	10.6765	34.9731
Tb427_110105300	Tb927.11.9690	1374	978	MORN repeat, putative	Spindle pole body protein 1	142.619	4.75396	11.2846	34.3766
Tb427_080044600	Tb927.8.3980	2439	2118	Chromatin assembly factor 1 subunit A, putative	chromatin assembly factor 1 subunit A	142.621	4.75404	9.30575	30.802
Tb427_110138500	Tb927.11.12180	4758	2751	Microtubule binding/Kinesin motor domain containing protein, putative	kinesin, putative	142.67	4.75567	9.25355	29.2932
Tb427_100063800:pseudogene	n/a	3848	1380	ELMO/CED-12 family, putative	n/a	142.689	4.75629	9.72582	31.6233
Tb427_010033000	Tb927.1.5000	884	816	hypothetical protein, conserved	hypothetical protein, conserved	142.69	4.75632	11.8804	38.9986
Tb427_030028500	Tb927.3.2790	3964	3435	hypothetical protein, conserved	leucine-rich repeat protein (LRRP), putative	142.7	4.75666	10.9206	34.098
Tb427_100049000	Tb927.10.4500	1360	975	mRNA capping enzyme/Methyltransferase domain containing protein, putative	cap guanine-N7 methyltransferase	142.707	4.75691	11.0397	32.0353
Tb427_040033200	Tb927.4.3070	1853	1347	hypothetical protein, conserved	hypothetical protein, conserved	142.711	4.75702	13.439	43.0464
Tb427_100009700	Tb927.10.650	1175	663	Cytochrome b5-like Heme/Steroid binding domain containing protein, putative	Component of motile flagella 17	142.744	4.75812	12.4967	40.3014
Tb427_110184400	Tb927.11.16480	1585	1089	Enoyl-CoA hydratase/isomerase, putative	enoyl-CoA hydratase/isomerase family protein, putative	142.744	4.75814	12.2561	37.8174
Tb427_110126500	Tb927.11.11100	609	444	Acetyltransferase (GNAT) domain/Acetyltransferase (GNAT) family/FR47-like protein, putative	glucosamine 6-phosphate N-acetyltransferase	142.782	4.7594	11.9738	40.5778
Tb427_050030000	Tb927.5.2370	1587	1206	alpha/beta hydrolase fold/Serine aminopeptidase, S33/Alpha/beta hydrolase family, putative	hydrolase, alpha/beta fold family, putative	142.789	4.75964	8.66777	27.3676
Tb427_090005200	Tb927.9.1360	1014	1014	hypothetical protein, conserved	hypothetical protein, conserved	142.815	4.76051	9.99339	30.0796
Tb427_110087500	Tb927.11.8000	2063	1635	hypothetical protein, conserved	hypothetical protein, conserved	142.819	4.76062	10.5659	33.623
Tb427_100117600	Tb927.10.11050	957	945	hypothetical protein, conserved	LSU ribosomal protein, mitochondrial, putative	142.829	4.76097	10.857	34.2717
Tb427_110060400	Tb927.11.5530	1099	789	hypothetical protein, conserved	LSU ribosomal protein, mitochondrial, putative	142.866	4.76218	8.20769	25.3404
Tb427_100113600	Tb927.10.10680	2989	2982	hypothetical protein, conserved	zinc finger protein, RanBP2-type, putative	142.87	4.76232	12.0811	36.7659
Tb427_100028900	Tb927.10.2460	2927	2292	DnaJ domain containing protein, putative	DnaJ domain containing protein, putative	142.871	4.76236	10.5602	34.82
Tb427_100028900	Tb927.10.2460	2927	2292	DnaJ domain containing protein, putative	DnaJ domain containing protein, putative	142.871	4.76236	10.5602	34.82
Tb427_100098100	Tb927.10.9090	806	726	Cullin binding, putative	Cullin binding, putative	142.92	4.76401	8.81191	27.9539
Tb427_100147900	Tb927.10.13970	1074	894	Uracil DNA glycosylase superfamily, putative	uracil-DNA glycosylase, putative	142.97	4.76567	11.7165	38.3277
Tb427_080050500	Tb927.8.4550	675	552	hypothetical protein, conserved	Mitochondrial SSU ribosomal protein, putative	143.079	4.7693	11.9788	37.2707
Tb427_110104500	Tb927.11.9620	3075	2295	Leucine Rich repeat, putative	hypothetical protein, conserved	143.094	4.76981	9.94164	33.1758
Tb427_110104500	Tb927.11.9620	3075	2295	Leucine Rich repeat, putative	hypothetical protein, conserved	143.094	4.76981	9.94164	33.1758
Tb427_110090900	Tb927.11.8320	2220	1305	hypothetical protein, conserved	hypothetical protein, conserved	143.116	4.77054	9.63936	32.5486
Tb427_070058100	Tb927.7.5240	3454	1473	hypothetical protein, conserved	Flagellum attachment zone protein 21	143.124	4.77081	9.24267	30.9016
Tb427_020030800	Tb927.2.5860	10486	8367	hypothetical protein, conserved	hypothetical protein, conserved	143.128	4.77093	15.5283	51.3635
Tb427_020030800	Tb927.2.5870	10486	8367	hypothetical protein, conserved	hypothetical protein, conserved	143.128	4.77093	15.5283	51.3635
Tb427_050018200	Tb927.5.1350	1080	1011	hypothetical protein, conserved	hypothetical protein, conserved	143.194	4.77313	12.2032	39.9264
Tb427_020031600	Tb927.2.6000	3566	1077	Variant-surface-glycoprotein phospholipase C/Phosphatidylinositol-specific phospholipase C, X domain containing protein, putative	glycosylphosphatidylinositol-specific phospholipase C	143.206	4.77353	27.433	93.9228
Tb427_110161400	Tb927.11.14350	1276	1041	Mitochondrial carrier protein, putative	mitochondrial carrier protein	143.235	4.7745	10.6989	34.6625
Tb427_040047500	Tb927.4.4430	4763	3744	Periplasmic binding protein/Adenylate and Guanylate cyclase catalytic domain containing protein, putative	adenylyl cyclase	143.313	4.77711	8.84055	29.3209
Tb427_060015100:pseudogene	n/a	925	54	hypothetical protein, conserved	n/a	143.322	4.77739	9.93819	33.1082
Tb427_090046000	Tb927.9.8210	1131	1101	Polypeptide deformylase, putative	Peptide deformylase 2	143.339	4.77798	10.8959	34.1462
Tb427_110039100	Tb927.11.3400	1074	939	hypothetical protein, conserved	Flagellum attachment zone protein 41	143.36	4.77868	7.95249	27.9091
Tb427_020020600	Tb927.2.4420	1837	1137	MIZ/SP-RING zinc finger containing protein, putative	MIZ/SP-RING zinc finger, putative	143.366	4.77888	8.42427	26.6006
Tb427_020020600	Tb927.2.4420	1837	1137	MIZ/SP-RING zinc finger containing protein, putative	MIZ/SP-RING zinc finger, putative	143.366	4.77888	8.42427	26.6006
Tb427_090090600	Tb927.9.15530	783	783	Glutamic acid/alanine-rich protein of Trypanosoma, putative	BARP protein	143.389	4.77963	7.75114	24.3654
Tb427_010023100	Tb927.1.3220	1774	1602	Rab-GTPase-TBC domain containing protein, putative	TBC1 domain family member 20/GTPase, putative	143.393	4.77977	11.618	38.5063
Tb427_040056300	Tb927.4.5310	4200	1323	Protein kinase domain/Protein tyrosine kinase/Kinase-like, putative	Repressor of differentiation kinase 2	143.406	4.78018	19.4345	63.9909
Tb427_090072500	Tb927.9.12480	690	468	Dynein light chain type 1, putative	dynein light chain type 1, putative	143.41	4.78035	9.09083	30.6493
Tb427_110079100	Tb927.11.7340	2457	1680	hypothetical protein, conserved	hypothetical protein, conserved	143.421	4.78069	8.54807	28.5258
Tb427_080078600	Tb927.8.7230	2422	825	hypothetical protein, conserved	hypothetical protein, conserved	143.433	4.78111	11.3426	35.9403
Tb427_040027100	Tb927.4.2460	4530	3861	Protein tyrosine kinase/Protein kinase domain/Leucine rich repeat/Dual specificity phosphatase, catalytic domain containing protein, putative	kinatase, putative	143.47	4.78232	10.1567	34.0248
Tb427_100007400	Tb927.10.400	1176	480	hypothetical protein, conserved	hypothetical protein, conserved	143.513	4.78376	8.55761	27.3947
Tb427_100091800	Tb927.10.8500	1590	1590	Sugar (and other) transporter/Major Facilitator Superfamily, putative	glucose transporter, putative	143.514	4.78381	13.1866	45.3414
Tb427_110131300	Tb927.11.11475	414	174	Ribosomal protein S14p/S29e, putative	ribosomal protein S14p/S29e	143.527	4.78423	104.456	394.555
Tb427_110134600	Tb927.11.11800	3140	2256	AAA domain/PIF1-like helicase, putative	DNA repair and recombination helicase protein PIF3	143.534	4.78446	11.4153	37.0135
Tb427_110135800	Tb927.11.11930	707	552	SelR domain containing protein, putative	SelR domain containing protein, putative	143.538	4.78459	8.79162	30.6554
Tb427_110135800	Tb927.11.11930	707	552	SelR domain containing protein, putative	SelR domain containing protein, putative	143.538	4.78459	8.79162	30.6554
Tb427_060041000	Tb927.6.3610	1266	1038	SET domain containing protein, putative	SET domain protein 17	143.566	4.78555	9.62419	31.0444
Tb427_100008300:pseudogene	n/a	1862	1002	hypothetical protein, conserved	n/a	143.575	4.78583	10.4918	32.6672
Tb427_090062100	Tb927.9.10850	536	270	Splicing factor 3B subunit 10 (SF3b10), putative	Splicing factor 3B subunit 10 (SF3b10), putative	143.654	4.78848	10.6976	36.0401	spliceosome	nucleus
Tb427_060039300	Tb927.6.3440	1149	1062	hypothetical protein, conserved	NUDIX hydrolase domain-like domain-containing protein	143.681	4.78936	8.53186	27.4607
Tb427_070058800	Tb927.7.5310	3393	1989	YEATS family, putative	YEATS family, putative	143.7	4.78999	11.1378	35.0275
Tb427_110159700	Tb927.11.14180	3386	2898	CLASP N terminal, putative	CLASP N terminal, putative	143.707	4.79022	10.1426	31.6939
Tb427_090008300	Tb927.9.1730	2353	2196	Primase zinc finger/Mcm10 replication factor, putative	Primase zinc finger/Mcm10 replication factor, putative	143.742	4.79139	10.2581	32.6293
Tb427_080045200	Tb927.8.4040	1666	1521	DNA/RNA non-specific endonuclease, putative	endonuclease G, putative	143.745	4.79149	8.83671	27.4465
Tb427_110177800	Tb927.11.15890	3137	2865	hypothetical protein, conserved	hypothetical protein, conserved	143.751	4.7917	10.597	34.2467
Tb427_110147200	Tb927.11.13040	919	450	EF hand/EF-hand domain/EF-hand domain pair/Cytoskeletal-regulatory complex EF hand, putative	calmodulin	143.758	4.79193	37.9052	137.529
Tb427_100123200	Tb927.10.11560	1233	1200	hypothetical protein, conserved	hypothetical protein, conserved	143.802	4.79341	9.39856	30.8467
Tb427_110135600	Tb927.11.11910	664	546	hypothetical protein, conserved	hypothetical protein, conserved	143.818	4.79393	8.23089	26.964
Tb427_060012800:pseudogene	n/a	2399	942	Caspase domain containing protein, putative	n/a	143.819	4.79398	10.4385	34.1253
Tb427_110023300	n/a	1461	201	hypothetical protein	n/a	143.824	4.79414	10.8182	39.136
Tb427_060025100	Tb927.6.2080	1319	1191	hypothetical protein, conserved	Mitochondrial SSU ribosomal protein, putative	143.831	4.79437	9.6537	30.7111
Tb427_070059000	Tb927.7.5330	2406	2316	hypothetical protein, conserved	hypothetical protein, conserved	143.847	4.7949	8.96548	28.0797
Tb427_100026900	Tb927.10.2270	4699	2802	Vacuolar protein sorting-associated protein 35, putative	vacuolar protein sorting-associated protein 35, putative	143.858	4.79528	14.1528	46.5532
Tb427_100162000	Tb927.10.15330	4271	1818	CYTH domain containing protein, putative	CYTH domain containing protein, putative	143.864	4.79547	14.4912	47.82
Tb427_050040200	Tb927.5.3370	2179	1701	hypothetical protein, conserved	hypothetical protein	143.906	4.79685	10.3136	32.0158
Tb427_100136900	Tb927.10.12970	1522	912	AN1-like Zinc finger containing protein, putative	AN1-like zinc finger, putative	143.953	4.79842	9.83595	32.5818
Tb427_030029400	Tb927.3.2880	821	315	hypothetical protein, conserved	mitochondrial ATP synthase subunit i/j	144.052	4.80172	13.0929	41.1107	electron transport - FoF1 ATP synthase	electron transport chain
Tb427_010010600	Tb927.1.1240	4294	1770	CTP synthase N-terminus/Glutamine amidotransferase class-I/Peptidase C26, putative	cytidine triphosphate synthase, putative	144.071	4.80235	24.8356	79.9881
Tb427_110063800	Tb927.11.5860	3088	1029	Protein tyrosine kinase/Protein kinase domain containing protein, putative	AGC/RSK family serine/threonine kinase, putative	144.103	4.80344	8.46763	28.8102
Tb427_040054200	Tb927.4.5080	2949	390	hypothetical protein, conserved	hypothetical protein, conserved	144.123	4.80409	9.91146	33.5583
Tb427_030014900	Tb927.3.1525	972	387	hypothetical protein, conserved	hypothetical protein	144.136	4.80453	13.4519	41.8806
Tb427_080006000	Tb927.8.590	2112	2037	Choline/Carnitine o-acyltransferase, putative	carnitine O-palmitoyltransferase, putative	144.146	4.80488	10.4043	33.1044
Tb427_090067200	Tb927.9.11770	4834	3012	Fusaric acid resistance protein-like, putative	Fusaric acid resistance protein-like, putative	144.162	4.80541	11.8223	37.6722
Tb427_070026600	Tb927.7.2200	1074	237	Tim10/DDP family zinc finger containing protein, putative	mitochondrial import inner membrane translocase subunit tim9	144.195	4.8065	15.9005	49.3759	IM import machinery	mitochondrion - IM
Tb427_100023600	Tb927.10.2010	2593	1416	Hexokinase, putative	hexokinase	144.221	4.80736	109.336	375.537	glycolysis	glycosomes
Tb427_070027200	Tb927.7.2260	992	840	SEP domain containing protein, putative	SEP domain containing protein, putative	144.23	4.80768	12.8272	41.8741
Tb427_100119100	Tb927.10.11200	462	357	hypothetical protein, conserved	zinc finger protein, FYVE/PHD-type, putative	144.231	4.8077	10.973	39.9632
Tb427_060046100	Tb927.6.4120	1320	1182	Rab-GTPase-TBC domain containing protein, putative	GTPase activating protein, putative	144.303	4.8101	9.31464	28.5321
Tb427_110030500	Tb927.11.2560	1524	1230	hypothetical protein, conserved	hypothetical protein, conserved	144.304	4.81015	8.18866	26.7862
Tb427_040030200	Tb927.4.2780	2743	2376	hypothetical protein, conserved	hypothetical protein, conserved	144.341	4.81137	11.2964	35.6392
Tb427_060047800:pseudogene	n/a	777	777	hypothetical protein, conserved	n/a	144.35	4.81167	17.2638	60.3867
Tb427_030034600	Tb927.3.3400	2104	1737	Microtubule binding/Kinesin motor domain containing protein, putative	kinesin, putative	144.366	4.81221	9.92397	33.2496
Tb427_080063800	Tb927.8.5840	599	594	hypothetical protein, conserved	hypothetical protein, conserved	144.371	4.81237	12.3324	41.638
Tb427_110176600	Tb927.11.15810	1089	915	hypothetical protein, conserved	NADH-ubiquinone oxidoreductase B22 subunit	144.398	4.81325	10.5921	33.8885	electron transport - complex I	electron transport chain
Tb427_110143200	Tb927.11.12650	2178	1359	DHHC palmitoyltransferase, putative	palmitoyl acyltransferase 5, putative	144.401	4.81338	11.5709	36.6099
Tb427_050036500	Tb927.5.3000	1117	1047	Thiopurine S-methyltransferase (TPMT), putative	Thiopurine S-methyltransferase (TPMT), putative	144.404	4.81348	10.1716	32.6946
Tb427_100088000	Tb927.10.8115	552	204	hypothetical protein, conserved	hypothetical protein	144.409	4.81362	10.006	35.4546
Tb427_100056800	Tb927.10.5270	1332	1137	Protein tyrosine kinase/Protein kinase domain containing protein, putative	mitogen-activated protein kinase kinase 5	144.473	4.81578	10.1264	31.5414
Tb427_110139400	Tb927.11.12270	3043	1476	Major Facilitator Superfamily, putative	drug resistence protein, putative	144.505	4.81684	10.6346	34.3177
Tb427_100047100	Tb927.10.4280	680	606	Ubiquinol-cytochrome C reductase complex 14kD subunit, putative	ubiquinol-cytochrome c reductase complex 14 kda protein	144.521	4.81735	6.60786	24.3786	electron transport - complex III	electron transport chain
Tb427_110124100	Tb927.11.10890	1320	1293	hypothetical protein, conserved	hypothetical protein, conserved	144.536	4.81788	10.3226	33.4309
Tb427_010020000	Tb927.1.2600	4705	2022	hypothetical protein, conserved	pumilio/PUF RNA binding protein 9	144.547	4.81825	21.0464	75.8904
Tb427_110017800	Tb927.11.1330	977	336	Stress responsive A/B Barrel Domain, putative	Stress responsive A/B Barrel Domain, putative	144.565	4.81884	17.2975	60.2672
Tb427_080066000	Tb927.8.6038	556	105	Ribosomal protein L41, putative	ribosomal protein L41, putative	144.589	4.81964	152.106	534.597
Tb427_040010400	Tb927.4.850	610	582	hypothetical protein, conserved	hypothetical protein, conserved	144.601	4.82004	9.72266	30.7164
Tb427_030020300	Tb927.3.2060	3019	1308	Protein kinase domain/Protein tyrosine kinase, putative	STE20-like serine/threonine-protein kinase, putative	144.635	4.82118	10.1916	33.205
Tb427_110143000	Tb927.11.12630	1799	1581	hypothetical protein, conserved	hypothetical protein, conserved	144.66	4.82199	9.15342	28.4703
Tb427_030022400	Tb927.3.2270	1456	1326	N-terminal beta-sandwich domain of polyadenylation factor/mRNA cleavage and polyadenylation factor CLP1 P-loop, putative	Clp1 family protein, putative	144.69	4.82299	13.8479	48.4501
Tb427_070011100	Tb927.7.770	2134	1035	Zinc finger, C3HC4 type (RING finger) containing protein, putative	Ring finger domain containing protein, putative	144.707	4.82356	10.1811	32.7166
Tb427_060034900	Tb927.6.2980	3103	3078	Protein kinase domain containing protein, putative	Eukaryotic translation initiation factor 2-alpha kinase 3, putative	144.72	4.82399	8.44245	26.8958
Tb427_110122700	Tb927.11.10750	1778	1746	MA3 domain containing protein, putative	pre-mRNA-splicing factor CWC22, putative	144.724	4.82413	12.3665	38.9762	spliceosome	nucleus
Tb427_080084700	Tb927.8.7840	3826	2529	Microtubule-binding stalk of dynein motor, putative	dynein heavy chain, cytosolic, putative	144.753	4.82511	7.72212	24.8136
Tb427_040021300	Tb927.4.1900	1660	1143	Methyltransferase domain/Methyltransferase involved in Williams-Beuren syndrome, putative	Methyltransferase domain/Methyltransferase involved in Williams-Beuren syndrome, putative	144.757	4.82523	12.8384	39.442
Tb427_110056100	Tb927.11.5100	2781	2694	hypothetical protein, conserved	hypothetical protein, conserved	144.764	4.82547	9.9074	31.6765
Tb427_020010500	Tb927.2.2500	1233	846	hypothetical protein, conserved	hypothetical protein, conserved	144.775	4.82583	13.7536	45.5018
Tb427_110106600	Tb927.11.9820	1799	1752	Protein of unknown function (DUF1619), putative	TZ ciliopathy protein (tectonic), putative	144.781	4.82603	12.334	44.0348
Tb427_110013400	Tb927.11.870	1072	741	Ribosomal protein L23, putative	mitochondrial ribosomal protein l23	144.781	4.82605	11.2905	36.3477	mitochondrial ribosome	mitochondrion - matrix
Tb427_100031200	Tb927.10.2660	679	567	hypothetical protein, conserved	hypothetical protein, conserved	144.799	4.82664	11.4595	35.2953
Tb427_110156400	Tb927.11.13860	836	798	hypothetical protein, conserved	hypothetical protein, conserved	144.837	4.82789	9.93418	31.4631
Tb427_070008600	Tb927.7.520	970	549	Cytochrome b5-like Heme/Steroid binding domain containing protein, putative	cytochrome b5-like Heme/Steroid binding domain containing protein, putative	144.911	4.83035	9.11198	29.9565
Tb427_030055000	Tb927.3.5150	1181	990	Exonuclease, putative	exonuclease, putative	144.947	4.83156	11.466	37.0588
Tb427_110025900	Tb927.11.2100	2019	1902	Putative DNA-binding domain containing protein, putative	Divergent AAA domain containing protein, putative	144.996	4.8332	10.6367	33.3005
Tb427_080070300	Tb927.8.6460	914	540	Kinase binding protein CGI-121, putative	kinase binding protein CGI-121, putative	145.003	4.83342	10.3306	31.9997
Tb427_030048900	Tb927.3.4550	2327	2028	hypothetical protein, conserved	kinetoplast ribosomal PPR-repeat containing protein 6	145.011	4.83369	10.0441	32.1108
Tb427_070027100	Tb927.7.2250	2850	2007	Choline/Carnitine o-acyltransferase, putative	carnitine O-palmitoyltransferase II, putative	145.028	4.83426	11.665	37.0689
Tb427_110100900	Tb927.11.9310	2971	2703	tRNA pseudouridine synthase D (TruD), putative	tRNA pseudouridine synthase, putative	145.033	4.83443	10.1517	32.0142
Tb427_070078600	Tb927.7.7100	5529	3774	hypothetical protein, conserved	hypothetical protein	145.05	4.83499	11.0957	37.1731
Tb427_080087000	Tb927.8.8140	2612	1905	50S ribosome-binding GTPase/ADP-ribosylation factor family/Ras of Complex, Roc, domain of DAPkinase/Ras family/Gtr1/RagA G protein conserved region containing protein, putative	small GTP-binding rab protein, putative	145.132	4.83775	13.0764	42.4713
Tb427_110055900	Tb927.11.5080	1647	705	hypothetical protein, conserved	hypothetical protein, conserved	145.142	4.83806	9.46004	29.8146
Tb427_050035300	Tb927.5.2880	1319	567	DnaJ domain containing protein, putative	chaperone protein DnaJ, putative	145.194	4.8398	9.92801	33.2776
Tb427_090012700	Tb927.9.2140	3823	3078	Protein kinase domain/Protein tyrosine kinase, putative	calcium/calmodulin-dependent protein kinase, putative	145.254	4.8418	12.8701	41.1286
Tb427_100123600	Tb927.10.11600	1798	1794	hypothetical protein, conserved	hypothetical protein, conserved	145.284	4.84279	11.4452	36.3282
Tb427_090068600	Tb927.9.11900	1841	1653	Acyl transferase domain containing protein, putative	Mitoribosomal SSU assembly factor 36	145.285	4.84282	9.14663	28.0381
Tb427_100101000	Tb927.10.9380	1987	1644	SEP domain/UBX domain containing protein, putative	SEP domain/UBX domain containing protein, putative	145.303	4.84345	12.2093	38.3762
Tb427_070041300	Tb927.7.3600	1323	678	emp24/gp25L/p24 family/GOLD, putative	emp24/gp25L/p24 family/GOLD, putative	145.365	4.84549	10.1062	33.2607
Tb427_080006400	Tb927.8.620	1305	1182	Zinc finger, C2H2 type, putative	KREPA3	145.369	4.84562	10.1164	32.2669	editosome	mitochondrion - matrix
Tb427_110031900	Tb927.11.2700	2576	1890	hypothetical protein, conserved	Basal body protein	145.4	4.84666	13.5375	41.9474
Tb427_100017400	Tb927.10.1440	883	648	hypothetical protein, conserved	hypothetical protein, conserved	145.436	4.84787	12.5342	42.5396
Tb427_100127700	Tb927.10.12030	1374	753	hypothetical protein, conserved	hypothetical protein, conserved	145.44	4.848	20.5704	68.7727
Tb427_110061000	Tb927.11.5590	2304	2250	Anaphase-promoting complex subunit 4 WD40 domain containing protein, putative	Anaphase-promoting complex-associated protein AP1	145.457	4.84856	9.46045	29.3842
Tb427_100142500	Tb927.10.13490	1809	822	Protein tyrosine kinase/Protein kinase domain/Kinase-like, putative	CAMK/CAMKL family protein kinase, putative	145.461	4.8487	8.81476	28.8184
Tb427_100046500	Tb927.10.4220	951	930	hypothetical protein, conserved	hypothetical protein, conserved	145.462	4.84875	9.46734	29.9349
Tb427_060042300	Tb927.6.3740	2301	1974	Hsp70 protein/MreB/Mbl protein, putative	heat shock 70 kDa protein, mitochondrial precursor, putative	145.533	4.85112	39.3209	129.374	IM import machinery	mitochondrion - IM
Tb427_080082400	Tb927.8.7670	1888	1401	Tryptophan/tyrosine permease family/Transmembrane amino acid transporter protein, putative	amino acid transporter, putative	145.548	4.85159	4.28419	13.8441
Tb427_060020300	Tb927.6.1740	1594	1476	Sad1 / UNC-like C-terminal, putative	Sad1 / UNC-like C-terminal, putative	145.558	4.85193	10.9582	35.2823
Tb427_110079000	Tb927.11.7330	658	633	hypothetical protein, conserved	hypothetical protein, conserved	145.566	4.85221	10.2778	33.9276
Tb427_100169100	Tb927.10.15950	1381	789	Transcription factor TFIID (or TATA-binding protein, TBP), putative	TATA-box-binding protein	145.612	4.85372	7.63608	26.2645
Tb427_070082400	Tb927.7.7480	2925	2451	BNR repeat-like domain containing protein, putative	trans-sialidase, putative	145.635	4.85452	9.79618	33.2805
Tb427_070053400	Tb927.7.4780	1234	483	Domain of unknown function (DUF1768), putative	conserved hypothetical protein, putative	145.687	4.85625	11.6327	39.6879
Tb427_050050900	Tb927.5.4340	1799	1758	hypothetical protein, conserved	basal body component, putative	145.688	4.85627	10.0162	32.123
Tb427_100054300	Tb927.10.5020	2448	588	Eukaryotic initiation factor 4E, putative	Eukaryotic translation initiation factor 4E type 5	145.785	4.85949	8.94473	29.7417
Tb427_030047000	Tb927.3.4390	1536	1518	Pyridine nucleotide-disulphide oxidoreductase/Pyridine nucleotide-disulphide oxidoreductase, dimerisation domain containing protein, putative	dihydrolipoamide dehydrogenase	145.799	4.85996	9.31564	31.6576
Tb427_090075700	Tb927.9.12780	3937	3300	Leucine carboxyl methyltransferase/Cupin-like domain/Cupin superfamily protein, putative	Leucine carboxyl methyltransferase/Cupin-like domain containing protein, putative	145.803	4.8601	10.5416	34.7367
Tb427_010015400	Tb927.1.1990	721	597	PRP38 family, putative	Pre-mRNA-splicing factor 38, putative	145.805	4.86016	8.03489	26.3448
Tb427_100092100	Tb927.10.8530	1590	1590	Sugar (and other) transporter/Major Facilitator Superfamily, putative	glucose transporter 2A	145.896	4.8632	14.2042	49.6654
Tb427_110158800	Tb927.11.14100	3738	1518	RNA recognition motif. (a.k.a. RRM, RBD, or RNP domain), putative	Double RNA-binding domain containing protein 4	145.904	4.86347	27.6272	84.4447	spliceosome	nucleus
Tb427_070070600	Tb927.7.6480	2285	2280	hypothetical protein, conserved	hypothetical protein, conserved	145.91	4.86365	11.4852	37.5588
Tb427_080010400	Tb927.8.1020	2703	2109	6-phosphofructo-2-kinase/Histidine phosphatase superfamily (branch 1), putative	6-phosphofructo-2-kinase/fructose-2,6-biphosphatase, putative	145.915	4.86385	8.44635	26.8984
Tb427_100164200	Tb927.10.15570	2322	1692	hypothetical protein, conserved	transcription factor IIa, putative	145.928	4.86428	11.0176	35.8737
Tb427_080044700	Tb927.8.3990	1746	873	hypothetical protein, conserved	hypothetical protein, conserved	145.942	4.86474	15.7571	54.5499
Tb427_080068000	Tb927.8.6230	1499	990	hypothetical protein, conserved	microtubule inner protein MC7	145.971	4.8657	13.2346	44.6952
Tb427_060030000	Tb927.6.2510	959	441	Flavinator of succinate dehydrogenase, putative	Flavinator of succinate dehydrogenase, putative, Succinate dehydrogenase assembly factor 2, mitochondrial	146.001	4.86668	18.2073	61.8029
Tb427_080035900	Tb927.8.3140	1253	921	Sir2 family, putative	Sir2-related protein 2, putative	146.01	4.86701	9.53154	31.6275
Tb427_090021500	Tb927.9.3580	2247	1740	hypothetical protein, conserved	hypothetical protein, conserved	146.033	4.86776	12.0637	36.8057
Tb427_070049700	Tb927.7.4430	957	690	hypothetical protein, conserved	hypothetical protein, conserved	146.064	4.8688	10.3178	33.952
Tb427_060019000	Tb927.6.1610	1075	1035	Ribosomal RNA adenine dimethylase/Methyltransferase domain containing protein, putative	ribosomal RNA adenine dimethylase family protein, conserved	146.064	4.8688	8.88996	27.2261
Tb427_090026400	Tb927.9.4560	3114	3096	hypothetical protein, conserved	RBP32	146.07	4.86901	11.4331	37.9137
Tb427_110031100	Tb927.11.2620	3475	1866	hypothetical protein, conserved	hypothetical protein, conserved	146.092	4.86975	10.0162	32.8155
Tb427_060037400	Tb927.6.3230	1892	1389	RNA pseudouridylate synthase, putative	RNA pseudouridylate synthase, putative	146.11	4.87033	9.70812	31.3236
Tb427_110060100	Tb927.11.5500	2872	2439	hypothetical protein, conserved	Mitochondrial SSU ribosomal protein, putative	146.116	4.87054	10.713	33.9249
Tb427_110037000	Tb927.11.3200	966	468	Histone methylation protein DOT1, putative	Histone methylation protein DOT1, putative	146.187	4.87291	10.7178	36.8385
Tb427_100020600	Tb927.10.1740	1382	1149	hypothetical protein, conserved	cAMP response protein 5	146.204	4.87346	10.125	32.3764
[truncated: 6,569 more rows]
